# Supplementary material for: Cyclo­propylammonium 4-iodo­benzoate
Source: Acta Crystallogr Sect E Struct Rep Online. 2012 Jun 13;68(Pt 7):o2096. doi: 10.1107/S160053681202449X (PMC3393909; doi:10.1107/S160053681202449X)
Supplement: Supplementary file 1 [file e-68-o2096-sup1.cif]

##############################################################################
#                                                                            #
# This CIF contains the data in a paper accepted for publication in          #
# Acta Crystallographica Section E. It conforms to the requirements of       #
# Notes for Authors for Acta Crystallographica Section E, and has been       #
# peer reviewed under the auspices of the IUCr Commission on Journals.       #
#                                                                            #
# Full details of the Crystallographic Information File format               #
# are given in the paper "The Crystallographic Information File (CIF):       #
# a New Standard Archive File for Crystallography" by S. R. Hall, F. H.      #
# Allen and I. D. Brown [Acta Cryst. (1991), A47, 655-685].                  #
#                                                                            #
# The current version of the core CIF dictionary is obtainable from          #
# ftp://ftp.iucr.org/pub/cif_core.dic.                                       #
#                                                                            #
# Software is freely available for graphical display of the structure(s)     #
# in this CIF. For information consult the CIF software page                 #
# http://www.iucr.org/resources/cif/software.                                #
#                                                                            #
# This file may be used for bona fide research purposes within the           #
# scientific community so long as proper attribution is given to the journal # 
# article from which it was obtained.                                        #
#                                                                            #
##############################################################################
data_global
_audit_creation_method     'WinGX routine CIF_UPDATE'
_audit_conform_dict_name     cif_core.dic
_audit_conform_dict_version     2.3
_journal_date_recd_electronic     2012-05-28
_journal_date_accepted     2012-05-29
_journal_name_full     'Acta Crystallographica, Section E'
_journal_year     2012
_journal_volume     68
_journal_issue      7
_journal_page_first     o2096
_journal_page_last     o2096
_journal_paper_category     QO
_journal_paper_doi     10.1107/S160053681202449X
_journal_coeditor_code     BT5937
_publ_contact_author_name     'Andreas Lemmerer'
_publ_contact_author_address
;
Centre for Supramolecular Chemistry Research
Department of Chemistry
University of Cape Town
Rondebosch 7701
South Afica
;
_publ_contact_author_email     andreas.lemmerer@wits.ac.za
_publ_contact_author_fax     '27(21)6897499'
_publ_contact_author_phone     '27(21)6502563'
_publ_section_title
;
Cyclopropylammonium 4-iodobenzoate
;
loop_
    _publ_author_name
    _publ_author_address
    'Lemmerer, Andreas'
;
Centre for Supramolecular Chemistry Research
Department of Chemistry
University of Cape Town
Rondebosch 7701
South Africa
;
data_I
_audit_creation_method     'WinGX routine CIF_UPDATE'
_chemical_name_systematic
;
Cyclopropylammonium 4-iodobenzoate
;
_chemical_formula_moiety     'C3 H8 N +, C7 H4 I O2 -'
_chemical_formula_sum     'C10 H12 I N O2'
_chemical_formula_iupac     'C3 H8 N +, C7 H4 I O2 -'
_chemical_formula_weight     305.11
_symmetry_cell_setting     orthorhombic
_symmetry_space_group_name_H-M     'P b c n'
_symmetry_space_group_name_Hall     '-P 2n 2ab'
loop_
    _space_group_symop_operation_xyz
    'x, y, z'
    '-x+1/2, -y+1/2, z+1/2'
    '-x, y, -z+1/2'
    'x+1/2, -y+1/2, -z'
    '-x, -y, -z'
    'x-1/2, y-1/2, -z-1/2'
    'x, -y, z-1/2'
    '-x-1/2, y-1/2, z'
_cell_length_a     30.7877(6)
_cell_length_b     9.7608(2)
_cell_length_c     7.4757(2)
_cell_angle_alpha     90
_cell_angle_beta     90
_cell_angle_gamma     90
_cell_volume     2246.54(9)
_cell_formula_units_Z     8
_cell_measurement_reflns_used     4806
_cell_measurement_theta_min     2.65
_cell_measurement_theta_max     28.06
_cell_measurement_temperature     173(2)
_exptl_crystal_description     needle
_exptl_crystal_colour     colourless
_exptl_crystal_size_max     0.5
_exptl_crystal_size_mid     0.15
_exptl_crystal_size_min     0.11
_exptl_crystal_density_diffrn     1.804
_exptl_crystal_density_meas     ?
_exptl_crystal_density_method     'not measured'
_exptl_crystal_F_000     1184
_exptl_absorpt_coefficient_mu     2.826
_exptl_absorpt_correction_type     integration
_exptl_absorpt_process_details     '(XPREP; Bruker, 2004)'
_exptl_absorpt_correction_T_min     0.3323
_exptl_absorpt_correction_T_max     0.7462
_exptl_special_details
;
Numerical integration absorption corrections based on indexed crystal faces were
applied using the <i>XPREP</i> routine (Bruker, 2004)
;
_diffrn_ambient_temperature     173(2)
_diffrn_radiation_type     MoK\a
_diffrn_radiation_wavelength     0.71073
_diffrn_measurement_device_type     'Bruker APEXII CCD area-detector'
_diffrn_measurement_method     '\w scans'
_diffrn_reflns_number     11693
_diffrn_reflns_av_R_equivalents     0.0365
_diffrn_reflns_theta_min     2.19
_diffrn_reflns_theta_max     28
_diffrn_reflns_theta_full     28
_diffrn_measured_fraction_theta_max     0.998
_diffrn_measured_fraction_theta_full     0.998
_diffrn_reflns_limit_h_min     -37
_diffrn_reflns_limit_h_max     40
_diffrn_reflns_limit_k_min     -12
_diffrn_reflns_limit_k_max     11
_diffrn_reflns_limit_l_min     -9
_diffrn_reflns_limit_l_max     9
_diffrn_standards_number     0
_reflns_number_total     2705
_reflns_number_gt     2103
_reflns_threshold_expression     I>2\s(I)
_refine_ls_structure_factor_coef     Fsqd
_refine_ls_matrix_type     full
_refine_ls_R_factor_gt     0.0229
_refine_ls_wR_factor_ref     0.047
_refine_ls_goodness_of_fit_ref     0.971
_refine_ls_restrained_S_all     0.971
_refine_ls_number_reflns     2705
_refine_ls_number_parameters     139
_refine_ls_number_restraints     0
_refine_ls_hydrogen_treatment     mixed
_refine_ls_weighting_scheme     calc
_refine_ls_weighting_details
                 'calc w=1/[\s^2^(Fo^2^)+(0.0206P)^2^] where P=(Fo^2^+2Fc^2^)/3'
_refine_ls_shift/su_max     0.001
_refine_diff_density_max     0.42
_refine_diff_density_min     -0.785
_refine_ls_extinction_method     none
loop_
    _atom_type_symbol
    _atom_type_description
    _atom_type_scat_dispersion_real
    _atom_type_scat_dispersion_imag
    _atom_type_scat_source
    C C 0.0033 0.0016 'International Tables Vol C Tables 4.2.6.8 and 6.1.1.4'
    H H 0 0 'International Tables Vol C Tables 4.2.6.8 and 6.1.1.4'
    N N 0.0061 0.0033 'International Tables Vol C Tables 4.2.6.8 and 6.1.1.4'
    O O 0.0106 0.006 'International Tables Vol C Tables 4.2.6.8 and 6.1.1.4'
    I I -0.4742 1.8119 'International Tables Vol C Tables 4.2.6.8 and 6.1.1.4'
_computing_data_collection     'APEX2 (Bruker, 2005)'
_computing_cell_refinement     'SAINT-Plus (Bruker, 2004)'
_computing_data_reduction     'SAINT-Plus and XPREP (Bruker 2004)'
_computing_structure_solution     'SHELXS97 (Sheldrick, 2008)'
_computing_structure_refinement     'SHELXL97 (Sheldrick, 2008)'
_computing_molecular_graphics
;
ORTEP-3 for Windows (Farrugia, 1997) and DIAMOND (Brandenburg,
1999)
;
_computing_publication_material
;
WinGX (Farrugia, 1999) and PLATON (Spek, 2009)
;
loop_
    _atom_site_type_symbol
    _atom_site_label
    _atom_site_fract_x
    _atom_site_fract_y
    _atom_site_fract_z
    _atom_site_U_iso_or_equiv
    _atom_site_adp_type
    _atom_site_calc_flag
    _atom_site_refinement_flags
    _atom_site_occupancy
    _atom_site_disorder_assembly
    _atom_site_disorder_group
    C C1 0.12089(7) 0.65046(19) 0.5124(3) 0.0213(4) Uani d . 1 . .
    C C2 0.14737(7) 0.5436(2) 0.4583(3) 0.0247(5) Uani d . 1 . .
    H H2 0.1355 0.4708 0.3895 0.03 Uiso calc R 1 . .
    C C3 0.19096(7) 0.5418(2) 0.5035(3) 0.0268(5) Uani d . 1 . .
    H H3 0.2089 0.4674 0.4683 0.032 Uiso calc R 1 . .
    C C4 0.20809(7) 0.6497(2) 0.6003(3) 0.0225(4) Uani d . 1 . .
    C C5 0.18231(7) 0.7577(2) 0.6552(3) 0.0262(5) Uani d . 1 . .
    H H5 0.1944 0.8312 0.7221 0.031 Uiso calc R 1 . .
    C C6 0.13877(7) 0.7572(2) 0.6114(3) 0.0241(5) Uani d . 1 . .
    H H6 0.1208 0.8306 0.6493 0.029 Uiso calc R 1 . .
    C C7 0.07329(7) 0.6516(2) 0.4662(3) 0.0235(5) Uani d . 1 . .
    O O1 0.06027(5) 0.56982(14) 0.34560(18) 0.0263(3) Uani d . 1 . .
    O O2 0.04919(5) 0.73454(15) 0.5467(2) 0.0332(4) Uani d . 1 . .
    I I1 0.274626(5) 0.652799(16) 0.66287(2) 0.03283(6) Uani d . 1 . .
    C C8 0.05737(7) 0.8095(2) -0.0226(3) 0.0257(5) Uani d . 1 . .
    H H8 0.0536 0.8472 -0.146 0.031 Uiso calc R 1 . .
    C C9 0.05800(8) 0.9120(2) 0.1242(3) 0.0353(6) Uani d . 1 . .
    H H9A 0.0452 0.8852 0.2405 0.042 Uiso calc R 1 . .
    H H9B 0.0542 1.0096 0.0918 0.042 Uiso calc R 1 . .
    C C10 0.09938(8) 0.8420(2) 0.0668(3) 0.0383(6) Uani d . 1 . .
    H H10A 0.1209 0.8967 -0.0008 0.046 Uiso calc R 1 . .
    H H10B 0.1119 0.7723 0.1479 0.046 Uiso calc R 1 . .
    N N1 0.03677(6) 0.67743(18) 0.0111(3) 0.0227(4) Uani d . 1 . .
    H H1A 0.0424(9) 0.650(2) 0.118(4) 0.042(8) Uiso d . 1 . .
    H H1B 0.0454(7) 0.607(2) -0.068(3) 0.034(7) Uiso d . 1 . .
    H H1C 0.0101(8) 0.686(2) -0.001(3) 0.032(7) Uiso d . 1 . .
loop_
    _atom_site_aniso_label
    _atom_site_aniso_U_11
    _atom_site_aniso_U_22
    _atom_site_aniso_U_33
    _atom_site_aniso_U_12
    _atom_site_aniso_U_13
    _atom_site_aniso_U_23
    C1 0.0246(10) 0.0218(10) 0.0174(10) -0.0011(9) -0.0012(9) 0.0029(9)
    C2 0.0308(12) 0.0221(11) 0.0214(11) -0.0006(9) -0.0023(9) -0.0045(9)
    C3 0.0282(11) 0.0266(11) 0.0255(11) 0.0046(9) 0.0017(10) -0.0037(10)
    C4 0.0212(10) 0.0273(11) 0.0190(10) -0.0010(9) -0.0001(9) 0.0021(10)
    C5 0.0287(11) 0.0240(11) 0.0258(12) -0.0040(9) -0.0015(10) -0.0028(10)
    C6 0.0265(11) 0.0207(11) 0.0249(11) 0.0018(9) -0.0003(9) -0.0036(9)
    C7 0.0287(11) 0.0199(10) 0.0220(11) -0.0018(9) -0.0040(9) 0.0065(10)
    O1 0.0329(8) 0.0222(8) 0.0238(8) -0.0030(6) -0.0087(7) 0.0008(7)
    O2 0.0240(8) 0.0341(9) 0.0416(10) 0.0048(7) -0.0064(7) -0.0119(8)
    I1 0.02229(8) 0.04054(10) 0.03566(10) -0.00054(6) -0.00137(7) -0.00002(8)
    C8 0.0310(12) 0.0249(11) 0.0212(11) -0.0076(9) 0.0002(10) 0.0037(9)
    C9 0.0491(16) 0.0231(12) 0.0337(14) -0.0057(11) 0.0002(12) -0.0024(11)
    C10 0.0373(14) 0.0449(15) 0.0327(14) -0.0172(12) -0.0037(11) 0.0041(12)
    N1 0.0240(10) 0.0213(10) 0.0229(11) 0.0007(8) -0.0038(9) -0.0004(8)
_geom_special_details
;
All e.s.d.'s (except the e.s.d. in the dihedral angle between two l.s. planes)
are estimated using the full covariance matrix. The cell e.s.d.'s are taken
into account individually in the estimation of e.s.d.'s in distances, angles
and torsion angles; correlations between e.s.d.'s in cell parameters are only
used when they are defined by crystal symmetry. An approximate (isotropic)
treatment of cell e.s.d.'s is used for estimating e.s.d.'s involving l.s.
planes.
;
loop_
    _geom_bond_atom_site_label_1
    _geom_bond_atom_site_label_2
    _geom_bond_site_symmetry_2
    _geom_bond_distance
    _geom_bond_publ_flag
    C1 C2 . 1.384(3) ?
    C1 C6 . 1.391(3) ?
    C1 C7 . 1.506(3) ?
    C2 C3 . 1.384(3) ?
    C2 H2 . 0.95 ?
    C3 C4 . 1.382(3) ?
    C3 H3 . 0.95 ?
    C4 C5 . 1.383(3) ?
    C4 I1 . 2.101(2) ?
    C5 C6 . 1.380(3) ?
    C5 H5 . 0.95 ?
    C6 H6 . 0.95 ?
    C7 O2 . 1.253(2) ?
    C7 O1 . 1.269(2) ?
    C8 N1 . 1.459(3) ?
    C8 C9 . 1.485(3) ?
    C8 C10 . 1.490(3) ?
    C8 H8 . 1 ?
    C9 C10 . 1.508(3) ?
    C9 H9A . 0.99 ?
    C9 H9B . 0.99 ?
    C10 H10A . 0.99 ?
    C10 H10B . 0.99 ?
    N1 H1A . 0.86(3) ?
    N1 H1B . 0.95(2) ?
    N1 H1C . 0.83(3) ?
loop_
    _geom_angle_atom_site_label_1
    _geom_angle_atom_site_label_2
    _geom_angle_atom_site_label_3
    _geom_angle_site_symmetry_1
    _geom_angle_site_symmetry_3
    _geom_angle
    _geom_angle_publ_flag
    C2 C1 C6 . . 119.13(19) ?
    C2 C1 C7 . . 120.76(18) ?
    C6 C1 C7 . . 120.11(18) ?
    C3 C2 C1 . . 120.59(19) ?
    C3 C2 H2 . . 119.7 ?
    C1 C2 H2 . . 119.7 ?
    C4 C3 C2 . . 119.3(2) ?
    C4 C3 H3 . . 120.4 ?
    C2 C3 H3 . . 120.4 ?
    C3 C4 C5 . . 121.2(2) ?
    C3 C4 I1 . . 119.99(15) ?
    C5 C4 I1 . . 118.84(15) ?
    C6 C5 C4 . . 118.9(2) ?
    C6 C5 H5 . . 120.5 ?
    C4 C5 H5 . . 120.5 ?
    C5 C6 C1 . . 120.91(19) ?
    C5 C6 H6 . . 119.5 ?
    C1 C6 H6 . . 119.5 ?
    O2 C7 O1 . . 124.1(2) ?
    O2 C7 C1 . . 118.10(19) ?
    O1 C7 C1 . . 117.78(19) ?
    N1 C8 C9 . . 118.27(19) ?
    N1 C8 C10 . . 119.23(19) ?
    C9 C8 C10 . . 60.91(15) ?
    N1 C8 H8 . . 115.8 ?
    C9 C8 H8 . . 115.8 ?
    C10 C8 H8 . . 115.8 ?
    C8 C9 C10 . . 59.71(14) ?
    C8 C9 H9A . . 117.8 ?
    C10 C9 H9A . . 117.8 ?
    C8 C9 H9B . . 117.8 ?
    C10 C9 H9B . . 117.8 ?
    H9A C9 H9B . . 114.9 ?
    C8 C10 C9 . . 59.38(15) ?
    C8 C10 H10A . . 117.8 ?
    C9 C10 H10A . . 117.8 ?
    C8 C10 H10B . . 117.8 ?
    C9 C10 H10B . . 117.8 ?
    H10A C10 H10B . . 115 ?
    C8 N1 H1A . . 110.5(16) ?
    C8 N1 H1B . . 114.5(14) ?
    H1A N1 H1B . . 107(2) ?
    C8 N1 H1C . . 108.7(16) ?
    H1A N1 H1C . . 109(2) ?
    H1B N1 H1C . . 107(2) ?
loop_
    _geom_torsion_atom_site_label_1
    _geom_torsion_atom_site_label_2
    _geom_torsion_atom_site_label_3
    _geom_torsion_atom_site_label_4
    _geom_torsion_site_symmetry_1
    _geom_torsion_site_symmetry_2
    _geom_torsion_site_symmetry_3
    _geom_torsion_site_symmetry_4
    _geom_torsion
    _geom_torsion_publ_flag
    C6 C1 C2 C3 . . . . 0.7(3) ?
    C7 C1 C2 C3 . . . . -178.98(19) ?
    C1 C2 C3 C4 . . . . -1.4(3) ?
    C2 C3 C4 C5 . . . . 1.1(3) ?
    C2 C3 C4 I1 . . . . -177.88(16) ?
    C3 C4 C5 C6 . . . . -0.2(3) ?
    I1 C4 C5 C6 . . . . 178.79(15) ?
    C4 C5 C6 C1 . . . . -0.5(3) ?
    C2 C1 C6 C5 . . . . 0.2(3) ?
    C7 C1 C6 C5 . . . . 179.90(19) ?
    C2 C1 C7 O2 . . . . 166.03(19) ?
    C6 C1 C7 O2 . . . . -13.6(3) ?
    C2 C1 C7 O1 . . . . -15.2(3) ?
    C6 C1 C7 O1 . . . . 165.19(18) ?
    N1 C8 C9 C10 . . . . 109.6(2) ?
    N1 C8 C10 C9 . . . . -108.0(2) ?
loop_
    _geom_hbond_atom_site_label_D
    _geom_hbond_atom_site_label_H
    _geom_hbond_atom_site_label_A
    _geom_hbond_site_symmetry_A
    _geom_hbond_distance_DH
    _geom_hbond_distance_HA
    _geom_hbond_distance_DA
    _geom_hbond_angle_DHA
    N1 H1A O1 . 0.86(3) 1.95(3) 2.807(3) 173(2)
    N1 H1B O1 7_565 0.95(2) 1.90(2) 2.807(2) 161(2)
    N1 H1C O2 3 0.83(3) 1.92(3) 2.739(2) 171(2)
_iucr_refine_instructions_details
;
TITL 9m_andy1_0a in Pbcn
CELL  0.71073  30.7877   9.7608   7.4757   90.000   90.000   90.000
ZERR     8.00   0.0006   0.0002   0.0002    0.000    0.000    0.000
LATT   1
SYMM  1/2 - X, 1/2 - Y, 1/2 + Z
SYMM  - X,   Y, 1/2 - Z
SYMM  1/2 + X, 1/2 - Y, - Z
SFAC  C    H    N    O    I
UNIT  80   96   8    16   8
MERG   2
OMIT    -2.00  56.00
OMIT     9   3   1
OMIT     4   1   1
EQIV $2  x, -y+1, z-1/2
EQIV $3  -x, y, -z+1/2
HTAB N1 O1
HTAB N1 O1_$2
HTAB N1 O2_$3
HTAB
FMAP   2
PLAN    5
SIZE     0.11   0.15   0.50
ACTA
BOND   $H
CONF
L.S.   4
TEMP  -100.00
WGHT    0.020600
FVAR       0.18280
MOLE    1
C1    1    0.120892    0.650458    0.512416    11.00000    0.02463    0.02184 =
         0.01740    0.00289   -0.00121   -0.00111
C2    1    0.147368    0.543575    0.458290    11.00000    0.03078    0.02210 =
         0.02138   -0.00446   -0.00228   -0.00064
AFIX  43
H2    2    0.135509    0.470770    0.389536    11.00000   -1.20000
AFIX   0
C3    1    0.190957    0.541845    0.503451    11.00000    0.02820    0.02665 =
         0.02551   -0.00371    0.00169    0.00455
AFIX  43
H3    2    0.208897    0.467380    0.468281    11.00000   -1.20000
AFIX   0
C4    1    0.208093    0.649655    0.600283    11.00000    0.02117    0.02731 =
         0.01901    0.00215   -0.00006   -0.00098
C5    1    0.182307    0.757739    0.655241    11.00000    0.02869    0.02404 =
         0.02576   -0.00275   -0.00145   -0.00400
AFIX  43
H5    2    0.194373    0.831226    0.722121    11.00000   -1.20000
AFIX   0
C6    1    0.138768    0.757164    0.611401    11.00000    0.02655    0.02073 =
         0.02487   -0.00362   -0.00033    0.00179
AFIX  43
H6    2    0.120754    0.830649    0.649338    11.00000   -1.20000
AFIX   0
C7    1    0.073295    0.651582    0.466187    11.00000    0.02867    0.01990 =
         0.02198    0.00649   -0.00397   -0.00179
O1    4    0.060267    0.569823    0.345596    11.00000    0.03291    0.02222 =
         0.02379    0.00075   -0.00875   -0.00301
O2    4    0.049189    0.734544    0.546739    11.00000    0.02401    0.03406 =
         0.04159   -0.01191   -0.00635    0.00482
I1    5    0.274626    0.652799    0.662868    11.00000    0.02229    0.04054 =
         0.03566   -0.00002   -0.00137   -0.00054
MOLE    2
C8    1    0.057373    0.809492   -0.022579    11.00000    0.03099    0.02493 =
         0.02121    0.00372    0.00025   -0.00759
AFIX  13
H8    2    0.053649    0.847235   -0.145988    11.00000   -1.20000
AFIX   0
C9    1    0.057998    0.911985    0.124168    11.00000    0.04915    0.02308 =
         0.03366   -0.00239    0.00016   -0.00568
AFIX  23
H9A   2    0.045209    0.885233    0.240544    11.00000   -1.20000
H9B   2    0.054199    1.009604    0.091809    11.00000   -1.20000
AFIX   0
C10   1    0.099379    0.841998    0.066819    11.00000    0.03732    0.04490 =
         0.03267    0.00407   -0.00374   -0.01717
AFIX  23
H10A  2    0.120913    0.896664   -0.000838    11.00000   -1.20000
H10B  2    0.111922    0.772265    0.147931    11.00000   -1.20000
AFIX   0
N1    3    0.036766    0.677429    0.011088    11.00000    0.02403    0.02129 =
         0.02290   -0.00042   -0.00380    0.00070
H1A   2    0.042433    0.649655    0.118205    11.00000    0.04195
H1B   2    0.045445    0.606556   -0.067738    11.00000    0.03434
H1C   2    0.010083    0.686114   -0.000889    11.00000    0.03249
HKLF    4
REM  9m_andy1_0a in Pbcn
REM R1 =  0.0229 for   2103 Fo > 4sig(Fo)  and  0.0324 for all   2705 data
REM    139 parameters refined using      0 restraints
END
WGHT      0.0206      0.0000
REM Highest difference peak  0.420,  deepest hole -0.785,  1-sigma level  0.086
Q1    1   0.2724  0.6162  0.5522  11.00000  0.05    0.42
Q2    1   0.1913  0.7487  0.8600  11.00000  0.05    0.32
Q3    1   0.1372  0.6028  0.4947  11.00000  0.05    0.30
Q4    1   0.1012  0.6513  0.4799  11.00000  0.05    0.29
Q5    1   0.1427  0.5256  0.3985  11.00000  0.05    0.28
;
