# Supplementary material for: Cyclo­propylammonium 4-iodo­benzoate
Source: Acta Crystallogr Sect E Struct Rep Online. 2012 Jun 13;68(Pt 7):o2096. doi: 10.1107/S160053681202449X (PMC3393909; doi:10.1107/S160053681202449X)
Supplement: Supplementary file 2 [file e-68-o2096-Isup2.hkl]

#
# h,k,l, Fc-squared, Fo-squared, sigma(Fo-squared) and status flag
#
data_I
_shelx_title ' 9m_andy1_0a in Pbcn'
_shelx_refln_list_code          4
_shelx_F_calc_maximum      401.75
_exptl_crystal_F_000      1184.00
_reflns_d_resolution_high  0.7570
 
loop_
 _symmetry_equiv_pos_as_xyz
 'x, y, z'
 '-x+1/2, -y+1/2, z+1/2'
 '-x, y, -z+1/2'
 'x+1/2, -y+1/2, -z'
 '-x, -y, -z'
 'x-1/2, y-1/2, -z-1/2'
 'x, -y, z-1/2'
 '-x-1/2, y-1/2, z'
 
_cell_length_a    30.7877
_cell_length_b     9.7608
_cell_length_c     7.4757
_cell_angle_alpha  90.000
_cell_angle_beta   90.000
_cell_angle_gamma  90.000
 
_shelx_F_squared_multiplier     1.000
 
loop_
 _refln_index_h
 _refln_index_k
 _refln_index_l
 _refln_F_squared_calc
 _refln_F_squared_meas
 _refln_F_squared_sigma
 _refln_observed_status
   4   0   0    57661.91    57074.44    380.05 o
   6   0   0    83368.16    84085.93    505.43 o
   8   0   0     8020.92     8870.56    151.27 o
  10   0   0    17551.04    18526.56    294.16 o
  12   0   0    61415.90    62926.27    596.41 o
  14   0   0    31958.45    32694.85    462.94 o
  16   0   0    15926.20    15385.93    341.44 o
  18   0   0    70100.82    64049.96    741.84 o
  20   0   0    30427.51    30293.77    401.14 o
  22   0   0    51792.89    51975.96   1370.27 o
  24   0   0    36932.08    38306.57   1182.63 o
  26   0   0     9610.62     9864.17    363.29 o
  28   0   0     3006.76     3165.17    219.95 o
  30   0   0        1.44      130.77     73.62 o
  32   0   0     1552.43     1438.20    167.28 o
  34   0   0     2370.91     2276.99    214.56 o
  36   0   0     5737.62     5773.73    345.33 o
  38   0   0     7549.33     7112.87    396.81 o
  40   0   0     7029.41     7273.27    415.96 o
   1   1   0     3242.08     3353.59    112.97 o
   3   1   0      574.46      585.03     33.22 o
   5   1   0     8689.32     9143.14     68.51 o
   7   1   0    29501.98    29583.95    394.05 o
   9   1   0    47590.63    44774.95   2647.22 o
  11   1   0    22491.22    22551.70    195.10 o
  13   1   0    26077.45    26425.43    188.54 o
  15   1   0    27485.32    28903.72    211.16 o
  17   1   0     8893.33     8981.54    125.94 o
  19   1   0      196.50      279.36     34.53 o
  21   1   0       55.27       61.97     24.02 o
  23   1   0     3956.10     4043.34    130.88 o
  25   1   0     7577.36     7266.36    216.57 o
  27   1   0     3880.82     3927.93    169.33 o
  29   1   0     7591.35     7382.78    238.78 o
  31   1   0     6790.48     7055.98    244.16 o
  33   1   0     5625.98     5603.14    227.96 o
  35   1   0     2718.51     2889.66    174.46 o
  37   1   0      517.34      493.26     92.37 o
  39   1   0      388.97      519.27    101.15 o
   0   2   0    63476.74    61117.95   1350.04 o
   2   2   0     3437.21     3491.55     52.48 o
   4   2   0     9465.64     9702.10     97.64 o
   6   2   0     6481.53     6719.18     76.59 o
   8   2   0     1016.14     1044.76     53.78 o
  10   2   0      468.69      525.52     25.76 o
  12   2   0     6084.00     6400.59    138.26 o
  14   2   0       10.51        1.75     11.60 o
  16   2   0     5035.55     4820.59     93.69 o
  18   2   0     7342.53     7296.33    121.31 o
  20   2   0     6073.42     6087.44    117.23 o
  22   2   0    10630.91    10695.57    161.98 o
  24   2   0      780.05      799.36     59.96 o
  26   2   0      794.04      847.46     87.07 o
  28   2   0       53.44       52.52     38.45 o
  30   2   0        0.51       15.87     39.11 o
  32   2   0       58.15       43.22     44.98 o
  34   2   0      655.14      719.05    100.51 o
  36   2   0      378.12      379.74     94.26 o
  38   2   0      332.22      342.51     84.80 o
   1   3   0     1249.61     1402.18     25.72 o
   3   3   0    42862.73    42068.43    330.82 o
   5   3   0    36476.61    35796.54    457.81 o
   7   3   0    61676.46    61649.93    324.59 o
   9   3   0    67482.27    64433.71    628.41 o
  11   3   0    52080.57    50728.34    500.82 o
  13   3   0    63708.80    60037.78   3250.88 o
  15   3   0    27144.71    26535.74    274.93 o
  17   3   0    15988.60    14094.28   1160.15 o
  19   3   0      655.22      667.61     45.02 o
  21   3   0      890.66      886.69     53.53 o
  23   3   0     1475.10     1535.63     69.26 o
  25   3   0    25881.01    24421.69    407.96 o
  27   3   0    13142.76    12668.36    302.35 o
  29   3   0    21675.75    20832.70    613.61 o
  31   3   0    18282.56    17728.34    388.56 o
  33   3   0    10200.21    10181.25    307.84 o
  35   3   0     7651.10     7925.79    283.57 o
  37   3   0     1147.29     1253.53    133.30 o
  39   3   0      297.87      397.79     95.00 o
   0   4   0    51157.63    49793.16    492.92 o
   2   4   0    30253.62    29690.35    316.67 o
   4   4   0    34102.28    33483.94    243.05 o
   6   4   0    41873.85    42811.93    401.89 o
   8   4   0     5498.34     5512.53     98.78 o
  10   4   0     1366.89     1545.19     52.62 o
  12   4   0     3102.31     3310.54     64.12 o
  14   4   0    12391.66    12525.91    126.43 o
  16   4   0    20886.80    20759.64    245.58 o
  18   4   0    26721.63    26225.42    295.03 o
  20   4   0    26667.39    26202.88    387.03 o
  22   4   0     6307.95     6310.75    167.11 o
  24   4   0     5942.44     6035.04    182.36 o
  26   4   0     5332.89     5166.15    160.56 o
  28   4   0     1647.81     1655.63    100.07 o
  30   4   0      582.13      626.29     88.13 o
  32   4   0     1029.82     1085.07    113.65 o
  34   4   0     1071.01     1129.08    120.92 o
  36   4   0     1490.67     1308.38    134.96 o
  38   4   0     4149.46     4476.46    231.04 o
   1   5   0       77.81       95.71     13.42 o
   3   5   0      751.60      794.25     30.65 o
   5   5   0       49.38       96.83     16.56 o
   7   5   0      796.28      859.65     35.92 o
   9   5   0      506.12      476.91     30.68 o
  11   5   0       13.97       15.52     16.59 o
  13   5   0     1221.98     1204.84     54.75 o
  15   5   0       28.85       52.70     21.69 o
  17   5   0      899.78      915.40     53.25 o
  19   5   0        5.84       21.86     21.23 o
  21   5   0       54.44       36.61     23.28 o
  23   5   0       87.78       79.38     35.89 o
  25   5   0      844.63      867.08     74.47 o
  27   5   0       14.00       30.93     35.30 o
  29   5   0       74.86       61.40     37.46 o
  31   5   0      111.87       69.28     48.41 o
  33   5   0       10.57       27.71     47.09 o
  35   5   0      186.42      177.88     70.67 o
  37   5   0        0.93      -24.34     52.19 o
   0   6   0    32876.01    33450.53    321.62 o
   2   6   0    31609.63    30317.45    423.95 o
   4   6   0    22293.75    22146.56    181.33 o
   6   6   0    14918.75    15650.82    187.14 o
   8   6   0     8204.23     8319.76    123.99 o
  10   6   0     2344.66     2423.21     69.07 o
  12   6   0     2562.44     2636.78     82.12 o
  14   6   0     5081.56     4974.51    113.90 o
  16   6   0    23055.36    22941.19    246.27 o
  18   6   0    12577.65    12456.71    187.93 o
  20   6   0    20180.99    20278.26    221.06 o
  22   6   0     7174.77     6915.19    152.57 o
  24   6   0     3694.55     3326.09    313.04 o
  26   6   0     7808.29     7905.75    206.90 o
  28   6   0      583.62      530.41     70.11 o
  30   6   0      430.57      406.98     67.39 o
  32   6   0      480.81      471.20     72.30 o
  34   6   0     1550.71     1592.09    139.00 o
  36   6   0      886.18      994.16    126.65 o
   1   7   0      560.00      577.59     40.22 o
   3   7   0     2394.56     2493.03     73.99 o
   5   7   0    11586.17    12039.02    161.15 o
   7   7   0    18536.56    18013.08    237.12 o
   9   7   0    15975.38    15884.83    324.82 o
  11   7   0    20365.88    19981.56    228.09 o
  13   7   0    15400.50    15008.33    203.32 o
  15   7   0    13152.56    12271.68    188.91 o
  17   7   0     3594.40     3467.29    106.12 o
  19   7   0       53.59       49.30     27.38 o
  21   7   0      396.45      326.85     40.06 o
  23   7   0     1354.73     1440.19     79.74 o
  25   7   0     5767.83     5845.99    230.18 o
  27   7   0     4945.63     5046.47    222.53 o
  29   7   0     7491.15     7343.44    275.75 o
  31   7   0     6886.82     6978.10    276.93 o
  33   7   0     4662.36     4928.22    334.86 o
   0   8   0      144.47      135.56     71.82 o
   2   8   0     2612.08     2643.31    140.49 o
   4   8   0       25.98       -3.98     34.70 o
   6   8   0        1.81      -31.06     31.06 o
   8   8   0      726.71      737.75     83.09 o
  10   8   0      363.47      271.36     59.63 o
  12   8   0        5.52       33.07     31.17 o
  14   8   0      131.39      163.51     44.41 o
  16   8   0      304.29      371.51     55.84 o
  18   8   0       33.16       49.52     34.96 o
  20   8   0      984.16     1085.01     86.73 o
  22   8   0     1073.17     1068.81     87.56 o
  24   8   0        2.85      -18.25     65.24 o
  26   8   0       17.40       17.95     68.23 o
  28   8   0        1.12       -9.58     67.33 o
  30   8   0      118.56      151.12    102.94 o
   1   9   0      258.95      268.14     62.95 o
   3   9   0      370.92      300.64     83.79 o
   5   9   0     2399.68     2238.55    137.75 o
   7   9   0     4476.49     4217.56    185.26 o
   9   9   0     7874.54     7659.74    247.56 o
  11   9   0     4409.26     4474.34    154.04 o
  13   9   0     4168.71     4176.97    150.99 o
  15   9   0     5497.76     5037.42    168.13 o
  17   9   0     1424.92     1353.09     95.69 o
  19   9   0        5.84       43.71     37.44 o
  21   9   0       21.49       28.96     36.95 o
  23   9   0     1037.11     1061.35     93.63 o
  25   9   0     1319.58     1544.73    205.29 o
  27   9   0      716.23      803.19    164.29 o
  29   9   0     2615.41     2327.86    248.98 o
   0  10   0    21405.13    20353.78    594.01 o
   2  10   0    11018.50    10505.02    304.44 o
   4  10   0     2461.07     2476.41    153.51 o
   6  10   0     2046.11     2065.11    143.22 o
   8  10   0      732.63      597.83     92.02 o
  10  10   0       88.29      116.70     55.36 o
  12  10   0     1011.32     1038.26    112.58 o
  14  10   0     2967.62     3046.40    139.95 o
  16  10   0     2826.88     3105.97    143.49 o
  18  10   0     2419.24     2841.83    140.06 o
  20  10   0     4690.94     4969.51    184.94 o
  22  10   0     4291.02     4412.27    176.99 o
  24  10   0     2745.09     2719.91    178.20 o
   1  11   0      198.42      239.48     70.96 o
   3  11   0       31.63       27.48     48.55 o
   5  11   0      636.54      580.07     94.90 o
   7  11   0      122.22       88.08     84.99 o
   9  11   0     1481.48     1547.34    133.41 o
  11  11   0      365.72      385.34     84.17 o
  13  11   0      538.32      655.39     99.91 o
  15  11   0     1642.60     1623.60    142.84 o
  17  11   0        3.67        1.91     53.73 o
  19  11   0      373.51      450.11     94.12 o
  21  11   0       31.62        8.26     57.11 o
   0  12   0     2755.07     2561.28    247.48 o
   2  12   0      143.87      134.67     65.00 o
   4  12   0      506.88      550.46    100.34 o
   6  12   0      743.57      712.21    108.83 o
   8  12   0        0.75       17.40     50.77 o
  10  12   0       89.19       30.77     56.68 o
  12  12   0      295.76      336.83     88.75 o
  14  12   0       88.73      124.68     73.77 o
   1   1   1     1428.27     1462.44     40.63 o
   2   1   1     1096.01     1301.91     26.01 o
   3   1   1     1738.40     1730.27     27.10 o
   5   1   1    13589.86    10463.74   1579.71 o
   6   1   1    19790.27    18861.62    142.33 o
   7   1   1    56890.21    55540.18    759.86 o
   8   1   1    16742.09    17918.66    145.89 o
   9   1   1    51012.79    50547.28    436.47 o
  10   1   1    22222.73    21660.35    206.08 o
  11   1   1    44911.02    45303.40    335.00 o
  12   1   1     6917.56     7175.36     81.16 o
  13   1   1    43854.85    45044.76    399.39 o
  14   1   1    22603.59    23645.54    184.17 o
  15   1   1    23870.33    24795.21    211.83 o
  16   1   1    10560.75    11272.89    101.30 o
  17   1   1     8710.14     8920.74     93.24 o
  18   1   1       41.66       37.44     13.09 o
  19   1   1      339.98      333.69     23.65 o
  20   1   1       10.94       19.30     12.69 o
  21   1   1      771.01      774.63     40.52 o
  22   1   1      316.18      296.96     30.12 o
  23   1   1     1405.63     1446.42     54.63 o
  24   1   1     1501.41     1466.89     62.71 o
  25   1   1     6611.55     6710.20    131.70 o
  26   1   1     4790.06     4846.88    129.92 o
  27   1   1     9445.89     9316.26    181.80 o
  28   1   1     1956.37     2302.29     95.77 o
  29   1   1    10759.42    10189.91    198.71 o
  30   1   1     5658.32     5710.95    153.18 o
  31   1   1    12461.67    12069.47    225.43 o
  32   1   1     4988.07     5033.82    150.81 o
  33   1   1     6414.90     6355.27    171.72 o
  34   1   1     1018.63     1103.86     81.99 o
  35   1   1     3885.43     4075.47    144.32 o
  36   1   1     1779.72     1787.23    100.88 o
  37   1   1     1617.51     1879.11    105.59 o
  38   1   1        2.30       80.46     38.87 o
  39   1   1      145.87      227.45     53.90 o
  40   1   1      113.52       84.69     84.09 o
   0   2   1    83536.63    79976.20    564.66 o
   1   2   1    91594.36    89862.23    556.95 o
   2   2   1    86248.66    83215.12    507.21 o
   3   2   1     2010.59     1680.41     89.46 o
   4   2   1    55224.23    52005.63   1476.62 o
   5   2   1    21556.28    22803.94    181.06 o
   6   2   1    26976.82    27637.99    232.69 o
   7   2   1    10916.56    10506.55    213.28 o
   8   2   1     9875.42     9357.85    641.55 o
   9   2   1     2094.65     2125.88     32.83 o
  10   2   1      641.51      697.79     20.80 o
  11   2   1       66.84       68.64     15.71 o
  12   2   1     6212.23     6322.31     57.97 o
  13   2   1    15641.25    16105.13    133.91 o
  14   2   1    12468.98    12753.36    103.53 o
  15   2   1     4676.60     4658.22     71.49 o
  16   2   1    32355.73    32078.27    510.48 o
  17   2   1     7105.71     7102.38     92.84 o
  18   2   1    30669.30    30835.74    240.94 o
  19   2   1    19061.77    18985.83    210.03 o
  20   2   1    26319.49    26101.89    228.65 o
  21   2   1     2788.44     2845.23     71.83 o
  22   2   1    24281.52    23885.73    317.47 o
  23   2   1     9414.41     9674.19    134.81 o
  24   2   1    12221.57    12321.51    155.35 o
  25   2   1     3521.64     3409.53    104.20 o
  26   2   1     6376.78     6230.08    131.87 o
  27   2   1     1272.05     1326.17     66.70 o
  28   2   1     2138.89     2274.91     85.27 o
  29   2   1      655.41      723.42     62.76 o
  30   2   1       61.68       97.70     34.82 o
  31   2   1      542.70      428.71     55.38 o
  32   2   1      366.24      316.45     51.13 o
  33   2   1      212.74      210.53     45.79 o
  34   2   1     2284.10     2069.45    104.15 o
  35   2   1      925.83      918.91     78.54 o
  36   2   1     3215.40     3178.25    132.06 o
  37   2   1     1033.09     1155.92     89.67 o
  38   2   1     4065.99     4383.94    159.41 o
  39   2   1     2226.55     2482.44    125.10 o
   1   3   1    11048.71    11951.89     96.65 o
   2   3   1      212.79      205.73     11.13 o
   3   3   1     1224.29     1210.67     21.11 o
   4   3   1        1.41        5.99      5.08 o
   5   3   1     1620.88     1657.50     26.21 o
   6   3   1     1511.00     1528.14     28.85 o
   7   3   1     8376.31     8838.46     74.22 o
   8   3   1      116.97       95.60     10.59 o
  10   3   1     2371.55     2508.22     32.14 o
  11   3   1     7798.71     8006.60     76.38 o
  12   3   1     1623.50     1652.26     34.75 o
  13   3   1     2633.88     2636.40     42.10 o
  14   3   1      225.36      230.50     16.11 o
  15   3   1       65.38       95.53     23.52 o
  16   3   1     2427.24     2552.53     46.41 o
  17   3   1     3304.39     3395.11     58.92 o
  18   3   1        1.71        8.40     12.85 o
  19   3   1       24.79       25.06     15.79 o
  20   3   1      384.21      368.24     27.94 o
  21   3   1      240.00      252.89     29.35 o
  22   3   1       79.92       80.70     22.53 o
  23   3   1      129.67      107.57     24.56 o
  24   3   1     2379.88     2418.69     73.41 o
  25   3   1     2984.59     3003.41     82.35 o
  26   3   1       25.73       13.50     19.05 o
  27   3   1      645.55      593.10     44.07 o
  28   3   1      347.53      316.05     35.12 o
  29   3   1     1025.44     1006.48     64.66 o
  30   3   1       64.85       67.80     29.05 o
  31   3   1      699.71      742.02     60.62 o
  32   3   1      183.37      152.55     40.90 o
  33   3   1      224.11      233.04     49.30 o
  34   3   1      584.81      566.68     64.79 o
  35   3   1      478.63      466.19     64.17 o
  36   3   1       23.97       38.85     35.87 o
  37   3   1       47.08       84.32     40.26 o
  38   3   1       79.43      101.63     43.47 o
  39   3   1        7.27       10.13     41.81 o
   0   4   1    30345.09    30755.68    315.72 o
   1   4   1     6889.93     6901.12     51.83 o
   2   4   1    19680.28    19212.07    146.20 o
   3   4   1     5146.02     4940.71     44.12 o
   4   4   1    14596.08    14538.96    129.61 o
   5   4   1     5986.04     6203.77     58.55 o
   6   4   1    11097.29    11067.34     82.94 o
   7   4   1    10915.76    11473.37     91.57 o
   8   4   1     1501.64     1483.89     29.84 o
   9   4   1      338.58      354.70     15.70 o
  10   4   1       42.87       69.61     12.23 o
  11   4   1      319.87      346.15     17.70 o
  12   4   1     1508.12     1498.74     45.41 o
  13   4   1     1482.83     1424.10     81.82 o
  14   4   1     6390.31     6366.46     72.96 o
  15   4   1     2356.64     2425.17     47.50 o
  16   4   1     8286.65     8354.98     86.61 o
  17   4   1     5064.20     4971.84     68.99 o
  18   4   1    12715.09    12666.26    142.41 o
  19   4   1     8342.15     8320.13     98.98 o
  20   4   1     8137.62     7974.06     98.98 o
  21   4   1     2284.51     2284.62     68.70 o
  22   4   1     6663.62     6456.46    106.10 o
  23   4   1     1525.94     1523.54     60.02 o
  24   4   1     6163.23     6019.27    114.77 o
  25   4   1      134.89      150.89     28.69 o
  26   4   1     1921.87     1828.85     73.12 o
  27   4   1      546.94      565.82     45.05 o
  28   4   1      785.35      777.94     52.11 o
  29   4   1      168.60      160.53     35.88 o
  30   4   1       61.58       78.28     31.52 o
  31   4   1        2.75       13.43     26.96 o
  32   4   1      245.68      211.34     41.11 o
  33   4   1       18.51       49.46     31.16 o
  34   4   1      546.52      592.69     67.78 o
  35   4   1      683.36      670.07     72.86 o
  36   4   1     1126.01     1107.29     88.60 o
  37   4   1       34.12       39.15     39.51 o
  38   4   1     1710.51     1844.62    110.72 o
   1   5   1      918.18      939.52     23.20 o
   2   5   1     8687.88     8901.41     66.22 o
   3   5   1    11724.60    11771.71     76.45 o
   4   5   1     3007.69     3059.17     38.25 o
   5   5   1    19902.38    19563.97    180.01 o
   6   5   1    18707.55    19023.82    111.81 o
   7   5   1    21689.35    21171.44    126.10 o
   8   5   1     1873.68     1552.42     42.58 o
   9   5   1    35603.04    34712.98    230.00 o
  10   5   1    10510.82    10362.31    107.41 o
  11   5   1    26595.54    26169.49    135.68 o
  12   5   1    11815.64    11856.60    108.98 o
  13   5   1    21978.76    20875.92    670.41 o
  14   5   1     4794.99     4291.66    335.07 o
  15   5   1    19194.77    18738.78    142.76 o
  16   5   1     7411.48     7273.54     86.25 o
  17   5   1     4950.57     4916.16     72.46 o
  18   5   1        5.97       20.29     14.92 o
  19   5   1     3018.08     2987.25     65.15 o
  20   5   1     2219.69     2269.73     58.57 o
  21   5   1       14.81       27.63     19.80 o
  22   5   1      924.37      868.22     48.87 o
  23   5   1     4280.09     4350.37     92.42 o
  24   5   1     4995.26     4880.78     99.66 o
  25   5   1     6622.43     6669.58    118.20 o
  26   5   1     4947.19     5177.06    114.72 o
  27   5   1    10779.70    10985.43    167.91 o
  28   5   1     4020.97     4066.61    106.58 o
  29   5   1     8586.83     8380.50    174.28 o
  30   5   1     3976.67     4101.05    123.52 o
  31   5   1     7347.61     7398.80    166.58 o
  32   5   1     2931.81     3183.30    114.17 o
  33   5   1     7253.15     7228.16    171.24 o
  34   5   1     2065.40     2031.25     97.30 o
  35   5   1     2312.43     2277.27    104.09 o
  36   5   1      604.95      638.66     73.49 o
  37   5   1     1024.24      942.47     87.61 o
   0   6   1    12939.60    13220.23    152.34 o
   1   6   1     2107.36     2104.36     38.43 o
   2   6   1     7136.60     7044.66     65.12 o
   3   6   1     2701.14     2677.76     42.75 o
   4   6   1     4491.36     4553.23     61.81 o
   5   6   1     1072.62     1120.50     31.66 o
   6   6   1     2646.86     2793.54     47.75 o
   7   6   1     3244.73     3478.62     59.36 o
   8   6   1      230.96      214.05     19.93 o
   9   6   1       36.20       38.11     13.35 o
  10   6   1       45.02       41.24     13.27 o
  11   6   1     1058.53     1087.27     36.90 o
  12   6   1      601.23      547.45     29.40 o
  13   6   1       24.99       24.72     14.14 o
  14   6   1     2626.12     2700.18     59.72 o
  15   6   1     2206.77     2279.10     53.63 o
  16   6   1     2516.39     2546.86     56.98 o
  17   6   1     1122.91     1028.43     62.25 o
  18   6   1     4077.64     3340.99    456.37 o
  19   6   1     2529.89     2389.33     93.12 o
  20   6   1     3250.79     3353.90     73.14 o
  21   6   1     3234.26     3334.55     79.65 o
  22   6   1     2695.02     2713.88     73.87 o
  23   6   1        7.21       -8.18     19.34 o
  24   6   1     2629.94     2603.64     77.26 o
  25   6   1      172.01      264.05     33.94 o
  26   6   1      457.29      506.41     42.41 o
  27   6   1       33.06       21.52     26.39 o
  28   6   1      170.75      130.59     40.10 o
  29   6   1        5.94       24.31     32.09 o
  30   6   1       11.16       16.90     32.06 o
  31   6   1       92.09       79.69     40.51 o
  32   6   1      194.67      174.27     48.31 o
  33   6   1      192.91      128.98     44.96 o
  34   6   1       95.35       70.63     41.88 o
  35   6   1        8.18       14.69     35.62 o
   1   7   1      332.09      316.51     21.90 o
   2   7   1      374.74      401.89     25.83 o
   3   7   1     1908.78     1991.02     55.76 o
   4   7   1      230.41      255.78     25.93 o
   5   7   1     2035.05     2003.59     52.07 o
   6   7   1     2806.09     2795.79     65.67 o
   7   7   1     1601.43     1522.53     50.51 o
   8   7   1      104.70       96.43     20.55 o
   9   7   1     2678.08     2676.73     65.46 o
  10   7   1     2497.36     2537.51     71.73 o
  11   7   1     2785.23     2665.74     74.43 o
  12   7   1     1038.03     1066.09     50.69 o
  13   7   1     2303.09     2301.04     70.93 o
  14   7   1      368.62      371.36     35.53 o
  15   7   1     1677.42     1734.40     58.97 o
  16   7   1     2289.46     2208.78     66.77 o
  17   7   1      466.50      479.11     36.60 o
  18   7   1       27.01       22.86     19.14 o
  19   7   1      469.29      431.39     36.53 o
  20   7   1      179.22       91.37     24.60 o
  21   7   1       60.43       68.99     28.19 o
  22   7   1      102.36       95.49     30.81 o
  23   7   1      366.20      415.97     53.75 o
  24   7   1     1224.66     1219.53     70.88 o
  25   7   1     1066.78     1059.16     68.60 o
  26   7   1      213.70      224.85     42.38 o
  27   7   1     1489.39     1671.60     83.72 o
  28   7   1       90.79       82.34     39.11 o
  29   7   1      706.19      737.09     84.53 o
  30   7   1      101.90       97.62     47.70 o
  31   7   1      608.46      610.25     84.10 o
  32   7   1      425.76      367.46     71.82 o
  33   7   1      710.51      748.67     92.31 o
   0   8   1    15138.09    15271.28    226.45 o
   1   8   1    11174.90    11326.98    136.99 o
   2   8   1    16392.12    16224.50    162.89 o
   3   8   1     4635.53     4635.15     89.63 o
   4   8   1     8787.52     8884.07    121.44 o
   5   8   1      205.16      198.38     27.00 o
   6   8   1     4341.26     4367.67     95.16 o
   7   8   1     2957.45     2894.50     79.27 o
   8   8   1     1695.76     1691.77     62.89 o
   9   8   1       55.84       69.82     23.57 o
  10   8   1      145.83      173.03     29.74 o
  11   8   1      497.13      504.21     40.73 o
  12   8   1      930.58      988.68     52.44 o
  13   8   1      491.72      531.76     42.02 o
  14   8   1     3256.35     3361.40     90.02 o
  15   8   1     3467.76     3482.05     86.16 o
  16   8   1     6193.04     6256.80    114.34 o
  17   8   1      797.49      851.75     49.48 o
  18   8   1     6820.90     6923.43    122.54 o
  19   8   1     2520.55     2690.22     80.02 o
  20   8   1     7554.50     7725.10    132.26 o
  21   8   1     2533.61     2535.78     94.85 o
  22   8   1     6034.33     6280.87    165.16 o
  23   8   1     1263.52     1440.18    104.52 o
  24   8   1     3940.35     4200.20    144.13 o
  25   8   1     2076.41     2098.39    107.01 o
  26   8   1     1401.30     1295.99     90.43 o
  27   8   1      371.34      361.27     59.30 o
  28   8   1      418.76      419.89     75.77 o
  29   8   1        0.42      -40.83     80.50 o
  30   8   1       56.46       20.30     52.96 o
  31   8   1        6.85      -28.50     52.75 o
   1   9   1       70.59       41.64     29.21 o
   2   9   1     1134.67     1068.86     72.83 o
   3   9   1      579.27      611.95     59.23 o
   4   9   1      952.89      899.87     68.02 o
   5   9   1     1702.34     1667.77     86.64 o
   6   9   1      179.52      247.99     44.77 o
   7   9   1     2465.61     2403.47    101.41 o
   8   9   1     2822.04     2728.74    108.18 o
   9   9   1     6064.91     6184.21    159.00 o
  10   9   1     1382.30     1462.32     83.25 o
  11   9   1     2827.21     2925.44    112.56 o
  12   9   1      492.20      529.61     58.82 o
  13   9   1     3787.36     3949.78    114.53 o
  14   9   1     3492.07     3380.00    108.39 o
  15   9   1     3180.22     3145.31     96.11 o
  16   9   1      598.59      648.61     51.19 o
  17   9   1      274.08      267.83     39.30 o
  18   9   1       37.96       31.59     26.38 o
  19   9   1      150.96      154.16     34.34 o
  20   9   1        5.67       -9.91     25.96 o
  21   9   1      103.76       97.54     35.11 o
  22   9   1      145.33      200.72     48.69 o
  23   9   1      354.61      453.47     72.93 o
  24   9   1      249.48      326.86     69.10 o
  25   9   1      291.82      327.50     69.36 o
  26   9   1      297.16      332.41     72.05 o
  27   9   1     1526.72     1576.29    166.98 o
  28   9   1      213.81      324.32     88.20 o
   0  10   1      114.90       99.92     54.56 o
   1  10   1       89.82       72.50     35.03 o
   2  10   1      467.21      478.41     59.93 o
   3  10   1        3.85       -0.33     28.39 o
   4  10   1       39.00       10.58     30.59 o
   5  10   1       27.84       39.20     33.43 o
   6  10   1        1.09      -15.30     27.65 o
   7  10   1      224.60      212.45     46.36 o
   8  10   1      132.46      129.52     40.70 o
   9  10   1       87.06       51.60     33.72 o
  10  10   1       21.71       21.04     31.54 o
  11  10   1      136.30      106.81     38.74 o
  12  10   1        0.93      -17.24     29.39 o
  13  10   1      125.95      101.53     47.90 o
  14  10   1       13.08       -9.40     25.37 o
  15  10   1        6.55        6.96     28.18 o
  16  10   1      133.79      108.89     36.42 o
  17  10   1        0.94      -13.15     28.59 o
  18  10   1       21.14        8.40     30.86 o
  19  10   1      551.83      703.81     64.81 o
  20  10   1      152.83      141.51     45.43 o
  21  10   1       58.03       20.49     37.78 o
  22  10   1      177.77      189.36     57.65 o
  23  10   1      252.28      222.00     62.31 o
  24  10   1       76.71       84.74     51.37 o
  25  10   1        0.16      -16.94     41.72 o
   1  11   1      175.31      142.06     45.18 o
   2  11   1      130.58       95.78     41.58 o
   3  11   1      114.59      105.58     42.24 o
   4  11   1      720.20      728.65     72.63 o
   5  11   1      815.44      830.21     75.88 o
   6  11   1      433.35      518.58     65.03 o
   7  11   1     3290.68     3159.39    130.29 o
   8  11   1      861.88      849.37     76.77 o
   9  11   1     2055.50     1998.80    108.00 o
  10  11   1     1244.77     1250.59     89.53 o
  11  11   1     2840.92     2839.80    125.97 o
  12  11   1      163.47      178.05     48.81 o
  13  11   1     2510.76     2354.30    102.67 o
  14  11   1     1844.94     1775.61     92.42 o
  15  11   1     1250.47     1333.59     84.20 o
  16  11   1      622.22      588.48     63.22 o
  17  11   1      866.61      886.41     73.07 o
  18  11   1       27.93       36.03     34.88 o
  19  11   1        2.75       -5.56     35.07 o
  20  11   1      125.18       93.21     45.27 o
   0  12   1     1206.59     1287.65    181.50 o
   1  12   1     1254.11     1249.57     93.82 o
   2  12   1     1882.39     1916.42    110.01 o
   3  12   1       97.11      127.65     47.14 o
   4  12   1     1404.36     1496.64    101.35 o
   5  12   1      839.40      878.17     82.54 o
   6  12   1      557.80      588.36     71.75 o
   7  12   1      130.46      133.75     47.94 o
   8  12   1      347.87      344.44     62.22 o
   9  12   1       11.20       32.99     37.72 o
  10  12   1       42.39       35.19     35.10 o
  11  12   1      126.78      146.04     47.82 o
  12  12   1      241.76      244.70     57.04 o
  13  12   1      235.64      249.22     57.91 o
  14  12   1      291.90      405.90     66.93 o
   0   0   2    11954.90    12749.84    195.71 o
   1   0   2   161403.22   142907.61   1905.28 o
   2   0   2    54940.06    53241.45    354.06 o
   3   0   2    74360.43    70765.80    291.05 o
   4   0   2    26185.14    26559.01    179.41 o
   5   0   2    36199.63    35155.46    490.87 o
   6   0   2     4791.49     4978.47     80.44 o
   7   0   2    13761.85    13590.75    115.51 o
   8   0   2     7260.62     7138.62     87.06 o
   9   0   2     1798.40     1728.57     45.44 o
  10   0   2     1519.41     1506.55     62.84 o
  11   0   2    11288.79    11891.78    190.82 o
  12   0   2     1708.66     2028.31     64.28 o
  13   0   2    10200.64    10195.15    165.82 o
  14   0   2     5586.45     5600.94    112.69 o
  15   0   2    16849.71    16696.16    200.27 o
  16   0   2     8664.86     8670.73    149.81 o
  17   0   2    41354.47    40690.46    330.42 o
  18   0   2    10514.38    10830.34    176.51 o
  19   0   2    26632.95    26116.17    318.46 o
  20   0   2    15886.94    16242.03    200.80 o
  21   0   2    38975.45    38827.43    317.92 o
  22   0   2     6422.28     6451.79    135.15 o
  23   0   2    27525.21    27304.66    272.56 o
  24   0   2     6125.09     6273.81    160.38 o
  25   0   2     8279.46     8202.54    158.02 o
  26   0   2      867.86      949.68     71.91 o
  27   0   2     3992.21     4400.29    141.43 o
  28   0   2      717.56      748.31     69.41 o
  29   0   2      282.46      485.58     60.47 o
  30   0   2      188.44      164.30     45.38 o
  31   0   2       12.84        1.93     30.57 o
  32   0   2      143.11      107.10     41.82 o
  33   0   2     1307.47     1202.20    118.71 o
  34   0   2      520.93      497.37     88.05 o
  35   0   2     3953.41     4078.67    208.21 o
  36   0   2     1510.52     1508.30    137.65 o
  37   0   2     3522.43     3514.96    199.75 o
  38   0   2     1121.85      903.09    118.99 o
  39   0   2     4859.91     4653.59    237.01 o
   1   1   2     4581.89     4435.68     40.05 o
   2   1   2    17317.94    18022.58     81.59 o
   3   1   2     9690.58    10311.22     85.21 o
   4   1   2      375.54      313.92     13.47 o
   5   1   2    11010.54    10882.11     93.34 o
   6   1   2    20414.38    16307.84   2244.24 o
   7   1   2     3445.40     3172.47     47.06 o
   8   1   2    17256.25    17037.06    105.16 o
   9   1   2     5743.23     5965.60     61.57 o
  10   1   2    12425.85    11944.96     89.57 o
  11   1   2     7175.56     7205.58     72.73 o
  12   1   2    35375.36    35504.12    381.05 o
  13   1   2     1649.46     1634.41     34.90 o
  14   1   2     8151.18     8344.31     82.92 o
  15   1   2     1239.36     1145.84     34.19 o
  16   1   2     7055.43     7052.13     82.17 o
  17   1   2       30.26       25.71     12.15 o
  18   1   2     2986.71     3025.35     58.68 o
  19   1   2     1147.57     1186.64     39.61 o
  20   1   2       99.31      110.28     18.64 o
  21   1   2        1.13       -1.51     15.62 o
  22   1   2       27.50       38.96     18.66 o
  23   1   2      250.72      228.04     29.49 o
  24   1   2     3570.78     3543.79     86.50 o
  25   1   2       35.63       37.97     19.98 o
  26   1   2     6446.81     6532.81    120.77 o
  27   1   2     3659.80     3537.91     92.03 o
  28   1   2     3997.76     3871.22     98.06 o
  29   1   2     1802.29     1773.60     69.73 o
  30   1   2     6712.17     6143.69    139.92 o
  31   1   2      861.42      951.05     56.23 o
  32   1   2     3488.03     3531.64    100.39 o
  33   1   2      865.34      949.51    106.38 o
  34   1   2     2263.62     2420.91    127.85 o
  35   1   2      268.95      289.59     53.77 o
  36   1   2     1506.47     1606.98     97.26 o
  37   1   2      386.32      399.17     60.54 o
  38   1   2      180.34      232.79     53.14 o
  39   1   2        4.05       25.25     37.58 o
   0   2   2       52.03      104.67     17.55 o
   1   2   2    35420.00    34997.19    921.80 o
   2   2   2    27684.41    28828.50    386.06 o
   3   2   2     1949.92     1913.50     32.63 o
   4   2   2      150.54      157.03     12.21 o
   5   2   2     1455.35     1459.54     30.72 o
   6   2   2     1678.38     1884.72     27.15 o
   7   2   2      159.67      153.24      9.70 o
   8   2   2     1600.06     1620.61     29.33 o
   9   2   2     1251.04     1317.12     24.99 o
  10   2   2     3378.04     3096.09    242.49 o
  11   2   2      154.34      154.20     11.07 o
  12   2   2      801.78      856.22     22.44 o
  13   2   2     3723.20     3864.07     46.20 o
  14   2   2      920.43      909.48     24.96 o
  15   2   2     1178.68     1176.89     30.49 o
  16   2   2      955.40     1001.70     32.98 o
  17   2   2     3103.17     3055.20     59.87 o
  18   2   2       62.13       69.74     17.63 o
  19   2   2     2108.68     2122.11     67.01 o
  20   2   2     1492.64     1474.96     58.62 o
  21   2   2     4045.94     3954.96     93.65 o
  22   2   2      696.64      659.67     41.61 o
  23   2   2     5769.65     5699.75    133.67 o
  24   2   2     1829.35     1909.67     66.29 o
  25   2   2     1174.11     1167.39     54.98 o
  26   2   2      915.23      937.74     52.03 o
  27   2   2       94.24       81.91     24.48 o
  28   2   2       13.78       26.12     21.48 o
  29   2   2        4.67        1.63     20.77 o
  30   2   2       15.54       31.91     23.40 o
  31   2   2        3.09        2.93     21.82 o
  32   2   2       86.78       62.38     26.06 o
  33   2   2       50.72        9.57     30.13 o
  34   2   2       86.90      149.89     42.33 o
  35   2   2      318.23      294.30     54.78 o
  36   2   2      125.54      113.28     41.27 o
  37   2   2      393.27      333.37     59.31 o
  38   2   2      211.47      229.21     54.05 o
  39   2   2      464.03      427.66     96.38 o
   1   3   2     4030.98     4093.51     62.54 o
   2   3   2     4317.96     4126.76     57.08 o
   3   3   2      151.24      162.12     12.01 o
   4   3   2    18437.90    18513.60    195.49 o
   5   3   2     6892.96     6701.23     54.74 o
   6   3   2    20628.16    20009.16    194.44 o
   7   3   2    13321.64    13188.74    110.40 o
   8   3   2    57670.04    56463.58    695.18 o
   9   3   2    13429.71    13901.77    139.13 o
  10   3   2    40862.64    39514.25    280.78 o
  11   3   2    19925.41    20160.21    163.64 o
  12   3   2    29773.45    29367.50    311.42 o
  13   3   2     5314.34     4598.29    461.27 o
  14   3   2    37413.69    35918.71   1435.51 o
  15   3   2     6183.47     6242.11     84.11 o
  16   3   2    14483.82    14687.38    115.01 o
  17   3   2     2488.27     2570.41     56.15 o
  18   3   2     5981.40     5933.31     97.02 o
  19   3   2     1453.89     1511.41     52.69 o
  20   3   2      435.66      414.28     37.00 o
  21   3   2     1906.82     1845.19     68.07 o
  22   3   2     1462.74     1391.10     61.51 o
  23   3   2     2572.68     2433.76     80.20 o
  24   3   2     5538.95     5457.63    109.87 o
  25   3   2       58.82       67.53     23.86 o
  26   3   2    12098.54    11964.42    167.21 o
  27   3   2     4477.15     4536.85    107.02 o
  28   3   2    12461.44    12165.25    175.40 o
  29   3   2     2013.66     2068.45     77.44 o
  30   3   2    11889.09    11555.15    178.11 o
  31   3   2     2380.85     2483.65     87.60 o
  32   3   2    11853.17    11824.25    186.68 o
  33   3   2     2003.91     2042.09     93.61 o
  34   3   2     5723.47     5722.98    152.62 o
  35   3   2      670.80      665.54     71.58 o
  36   3   2     2040.55     2036.42    110.42 o
  37   3   2     1239.27     1229.18     94.74 o
  38   3   2      834.08      789.73     82.17 o
   0   4   2     7314.21     7145.09    109.70 o
   1   4   2    26673.95    26650.43    210.77 o
   2   4   2     7122.01     6986.87     68.64 o
   3   4   2    31207.12    30941.23    293.78 o
   4   4   2     9376.10     9781.10    100.66 o
   5   4   2    17232.24    17907.19    130.84 o
   6   4   2     1090.39      974.38     53.49 o
   7   4   2    11291.71    11287.33    200.23 o
   8   4   2       16.69       21.18      8.57 o
   9   4   2      189.62      186.40     15.18 o
  10   4   2     1628.79     1720.34     47.01 o
  11   4   2     1997.88     2142.99     50.19 o
  12   4   2     1109.61     1061.93     35.48 o
  13   4   2     3637.68     3778.25     63.56 o
  14   4   2     2136.96     2259.23     51.02 o
  15   4   2    14277.83    14271.74    125.03 o
  16   4   2     2799.98     2519.99    269.08 o
  17   4   2    17434.11    17217.22    227.94 o
  18   4   2     4224.79     4191.66     75.61 o
  19   4   2    14673.53    14445.34    198.62 o
  20   4   2      745.21      784.46     43.01 o
  21   4   2     8202.08     8224.98    124.27 o
  22   4   2     5248.52     5209.59    101.85 o
  23   4   2     5504.64     5479.82    119.58 o
  24   4   2     3286.86     3179.57     94.39 o
  25   4   2     4523.95     4417.71    103.29 o
  26   4   2      635.32      618.60     46.50 o
  27   4   2     1812.05     1723.82     70.18 o
  28   4   2      775.56      806.61     53.99 o
  29   4   2      904.02      875.61     57.04 o
  30   4   2       20.21       42.22     25.77 o
  31   4   2      106.86       84.73     29.39 o
  32   4   2        1.05        6.28     26.17 o
  33   4   2      816.99      817.58     67.31 o
  34   4   2      389.54      380.57     53.45 o
  35   4   2      706.88      738.09     67.99 o
  36   4   2     1288.51     1411.18     89.13 o
  37   4   2     2337.22     2401.90    122.93 o
   1   5   2      462.39      477.81     18.78 o
   2   5   2      114.76      139.68     14.06 o
   3   5   2        0.04       -7.20      7.74 o
   4   5   2     3598.19     3770.89     44.83 o
   5   5   2      519.80      561.46     19.72 o
   6   5   2      931.41     1005.27     30.71 o
   7   5   2       10.05       21.44     10.57 o
   8   5   2      727.69      790.98     29.43 o
   9   5   2        5.26       20.41     10.71 o
  10   5   2      963.13      981.43     35.21 o
  11   5   2      244.53      252.44     20.53 o
  12   5   2      208.58      250.14     20.79 o
  13   5   2       77.15      103.11     18.02 o
  14   5   2     1448.11     1532.50     43.10 o
  15   5   2      235.37      256.73     22.77 o
  16   5   2       24.88       29.23     14.99 o
  17   5   2       55.14       35.83     17.74 o
  18   5   2       15.37        7.06     15.13 o
  19   5   2      124.75      105.59     23.11 o
  20   5   2      283.70      250.26     36.49 o
  21   5   2       18.42       53.41     23.18 o
  22   5   2      217.80      208.00     33.37 o
  23   5   2       79.63       75.28     26.38 o
  24   5   2        2.87       13.11     22.13 o
  25   5   2       94.44       61.71     27.33 o
  26   5   2      161.31      172.87     32.27 o
  27   5   2      292.99      242.35     36.96 o
  28   5   2      171.76      155.90     36.42 o
  29   5   2        2.74       18.30     26.43 o
  30   5   2       15.00       15.36     28.32 o
  31   5   2       20.40        6.30     27.25 o
  32   5   2      158.55      114.93     43.19 o
  33   5   2       20.90      -11.28     31.41 o
  34   5   2       29.63       27.71     35.47 o
  35   5   2        7.73       20.31     36.16 o
  36   5   2        0.97       -2.74     32.44 o
   0   6   2      525.95      453.53     34.39 o
   1   6   2    19808.26    19032.24    126.49 o
   2   6   2     8918.16     9097.53     87.87 o
   3   6   2    19590.43    19436.39    138.47 o
   4   6   2     4930.07     4938.58     71.78 o
   5   6   2    13900.78    13765.64    118.82 o
   6   6   2      813.07      757.03     32.26 o
   7   6   2     7186.99     7187.67     88.05 o
   8   6   2     1220.71     1255.11     44.57 o
   9   6   2      135.55      160.96     24.35 o
  10   6   2       69.01       64.91     19.79 o
  11   6   2     1423.16     1520.34     54.86 o
  12   6   2      155.74      150.67     36.14 o
  13   6   2     2471.28     2251.77     96.05 o
  14   6   2     1745.46     1813.23     61.65 o
  15   6   2     8972.87     8946.34    141.34 o
  16   6   2     2755.32     2934.18     76.10 o
  17   6   2    13520.60    13567.37    173.79 o
  18   6   2     2803.04     2896.37     78.75 o
  19   6   2    11639.04    11346.95    227.78 o
  20   6   2     1409.35     1423.71     88.48 o
  21   6   2     6606.60     6399.21    177.07 o
  22   6   2     3717.71     3793.65    141.15 o
  23   6   2     4350.05     4328.62    152.15 o
  24   6   2     1664.18     1650.70    100.14 o
  25   6   2     4048.34     4059.64    151.95 o
  26   6   2      460.01      501.98     66.35 o
  27   6   2     1480.75     1461.62     87.71 o
  28   6   2      785.04      871.37     74.31 o
  29   6   2      762.99      747.96     71.53 o
  30   6   2       21.68       21.35     33.00 o
  31   6   2       30.49       -0.54     34.20 o
  32   6   2       35.55       34.72     40.19 o
  33   6   2      783.95      853.47     96.23 o
  34   6   2      386.76      426.17     77.76 o
  35   6   2      572.12      651.51     91.85 o
   1   7   2      753.38      740.75     39.11 o
   2   7   2      388.25      435.05     32.24 o
   3   7   2      907.87      912.78     38.57 o
   4   7   2     5049.18     5067.63     90.84 o
   5   7   2      926.10      936.23     43.10 o
   6   7   2     6642.78     6608.17    103.61 o
   7   7   2     4854.07     4806.79     89.28 o
   8   7   2    14873.78    14492.70    151.33 o
   9   7   2     3870.77     3993.32     82.35 o
  10   7   2    14732.73    14614.67    154.02 o
  11   7   2     4645.55     4599.73     89.15 o
  12   7   2     8401.02     8466.43    119.88 o
  13   7   2     3452.76     3543.16     88.11 o
  14   7   2    12945.32    12309.37    239.39 o
  15   7   2      333.05      272.26     65.68 o
  16   7   2     4879.96     4610.79    101.63 o
  17   7   2     1708.77     1615.79     78.46 o
  18   7   2      884.55      859.30     56.99 o
  19   7   2      308.86      315.51     41.14 o
  20   7   2      400.61      357.24     50.21 o
  21   7   2     1032.22      988.00     82.00 o
  22   7   2      970.83      989.85     83.89 o
  23   7   2      121.74       82.79     41.18 o
  24   7   2     1585.33     1496.40    100.54 o
  25   7   2      408.13      445.65     71.36 o
  26   7   2     2951.03     3148.26    141.85 o
  27   7   2     1015.79     1043.00     92.47 o
  28   7   2     5829.07     5617.72    170.79 o
  29   7   2      912.49     1062.05     83.53 o
  30   7   2     3877.04     3774.87    143.84 o
  31   7   2     1142.05     1280.98    110.84 o
  32   7   2     4928.32     5102.42    199.38 o
  33   7   2      350.52      435.57     80.64 o
   0   8   2      617.34      584.19     60.56 o
   1   8   2     2204.28     2299.63     73.50 o
   2   8   2       96.24       93.40     24.55 o
   3   8   2       11.81       25.75     20.45 o
   4   8   2      210.89      196.32     30.32 o
   5   8   2      179.16      224.66     31.54 o
   6   8   2       61.80       69.40     23.58 o
   7   8   2       60.04       40.05     23.86 o
   8   8   2       14.64       18.99     21.23 o
   9   8   2       13.57       14.77     21.11 o
  10   8   2        7.12       12.22     21.05 o
  11   8   2       87.05       80.01     27.67 o
  12   8   2       38.96       29.44     23.90 o
  13   8   2      828.56      781.68     54.92 o
  14   8   2       36.22       30.96     23.69 o
  15   8   2       24.77       38.65     22.84 o
  16   8   2      156.64      147.03     30.72 o
  17   8   2       37.67       24.05     24.12 o
  18   8   2        0.59       14.53     26.24 o
  19   8   2      200.07      292.35     42.56 o
  20   8   2        6.77       37.65     30.88 o
  21   8   2      123.60      130.93     39.11 o
  22   8   2      114.95       96.14     44.39 o
  23   8   2      973.88      894.95     86.80 o
  24   8   2      187.10      187.04     54.25 o
  25   8   2       24.08       36.71     40.37 o
  26   8   2      122.51       33.41     41.56 o
  27   8   2       36.09       12.12     41.49 o
  28   8   2       30.14       36.27     37.95 o
  29   8   2        0.69       -4.21     35.78 o
  30   8   2        8.92       -1.97     36.94 o
   1   9   2      253.27      221.08     33.67 o
   2   9   2      692.21      672.82     47.88 o
   3   9   2      834.76      815.16     51.67 o
   4   9   2      422.04      372.90     39.30 o
   5   9   2      887.40      884.75     53.36 o
   6   9   2     2879.67     2904.70     89.06 o
   7   9   2      496.36      534.82     49.50 o
   8   9   2     3695.29     3649.25    108.53 o
   9   9   2     1322.20     1357.65     71.28 o
  10   9   2     3238.49     3137.04    101.95 o
  11   9   2     1207.68     1292.83     69.74 o
  12   9   2     4564.66     4493.41    121.86 o
  13   9   2      655.92      691.07     55.72 o
  14   9   2     2485.05     2489.16     93.80 o
  15   9   2      216.53      279.52     43.47 o
  16   9   2     1672.69     1715.64     81.34 o
  17   9   2        3.33        9.51     28.85 o
  18   9   2      277.48      266.55     48.91 o
  19   9   2      490.91      419.21     67.67 o
  20   9   2        2.78      -23.02     47.80 o
  21   9   2       74.17       44.41     53.02 o
  22   9   2        3.62        0.72     48.70 o
  23   9   2       13.12       11.87     53.60 o
  24   9   2      549.84      458.59     95.27 o
  25   9   2        1.26       33.35     54.02 o
  26   9   2     1084.50     1164.79    133.75 o
  27   9   2     1056.94     1206.24    138.68 o
   0  10   2      162.83      237.08     69.19 o
   1  10   2     8077.76     7905.34    191.39 o
   2  10   2     1108.99     1214.88     83.97 o
   3  10   2     5870.67     5744.33    163.72 o
   4  10   2     2325.02     2414.98    110.51 o
   5  10   2     1727.07     1688.94     94.57 o
   6  10   2      485.21      480.69     59.87 o
   7  10   2     1153.36     1111.28     81.56 o
   8  10   2       69.35       50.45     34.65 o
   9  10   2      107.64      122.43     39.72 o
  10  10   2       42.12       25.45     32.39 o
  11  10   2      763.95      839.88     73.31 o
  12  10   2       18.00       30.25     33.56 o
  13  10   2      787.38      892.50     76.09 o
  14  10   2      138.41      197.58     46.32 o
  15  10   2     1766.96     1881.67    101.76 o
  16  10   2      759.41      961.05     91.27 o
  17  10   2     2935.88     2907.88    124.92 o
  18  10   2     1461.83     1485.62     96.69 o
  19  10   2     2335.18     2539.65    119.49 o
  20  10   2      921.22      955.41    122.61 o
  21  10   2     3771.95     3775.15    212.13 o
  22  10   2      928.54      983.13    126.53 o
  23  10   2     2696.81     2909.50    191.05 o
  24  10   2      603.74      654.31    114.15 o
   1  11   2      249.37      157.45     45.86 o
   2  11   2      114.94      159.00     45.84 o
   3  11   2      429.75      461.35     62.75 o
   4  11   2      603.95      647.70     69.59 o
   5  11   2       55.89       54.16     37.10 o
   6  11   2       48.86       57.15     38.04 o
   7  11   2      309.77      408.29     61.70 o
   8  11   2      338.21      348.01     59.20 o
   9  11   2       26.70       78.86     39.14 o
  10  11   2      499.71      518.07     67.24 o
  11  11   2      188.25      201.39     50.96 o
  12  11   2      388.02      380.42     61.29 o
  13  11   2      116.18      156.44     47.74 o
  14  11   2      833.53      823.50     78.42 o
  15  11   2       64.60       76.96     41.41 o
  16  11   2       28.05       24.90     37.60 o
  17  11   2      214.92      159.73     48.40 o
  18  11   2      102.73       94.62     44.84 o
  19  11   2       10.94      -10.49     46.53 o
   0  12   2      169.07      159.96     69.98 o
   1  12   2     1418.22     1418.94    100.49 o
   2  12   2      598.00      556.22     71.74 o
   3  12   2      237.09      304.38     60.05 o
   4  12   2       50.00       53.43     40.33 o
   5  12   2       91.41       91.39     43.06 o
   6  12   2        9.09       13.94     35.89 o
   7  12   2       46.16        3.14     38.06 o
   8  12   2        0.62       -9.86     35.59 o
   9  12   2       67.95       70.92     41.80 o
  10  12   2        2.64       -3.78     36.75 o
  11  12   2        6.87      -17.67     34.66 o
  12  12   2        8.20       -9.15     35.83 o
   1   1   3      205.73      198.37     27.66 o
   2   1   3     3086.25     2981.96     40.61 o
   3   1   3       87.38       90.97     10.29 o
   4   1   3    14366.17    14249.39     84.54 o
   5   1   3      534.37      578.46     19.50 o
   6   1   3    20669.77    19617.58    288.79 o
   7   1   3      341.67      284.40     41.72 o
   8   1   3    54463.01    52893.98    607.57 o
   9   1   3      853.07      877.50     31.56 o
  10   1   3    44878.36    43350.48    368.92 o
  11   1   3     1342.78     1505.79     39.01 o
  12   1   3    43438.74    42255.58    314.46 o
  13   1   3     1107.99     1244.41     41.41 o
  14   1   3    23891.54    24060.97    244.13 o
  15   1   3     1189.47     1331.99     39.92 o
  16   1   3    11511.73    10870.79    481.74 o
  17   1   3        1.45        0.33     10.52 o
  18   1   3     4291.81     3698.29    438.61 o
  19   1   3      137.10      122.15     22.80 o
  20   1   3       62.71       73.06     20.24 o
  21   1   3      208.67      190.00     27.21 o
  22   1   3     1741.68     1737.69     64.30 o
  23   1   3      193.56      215.02     27.64 o
  24   1   3     3275.20     3235.03     77.85 o
  25   1   3       56.75       48.73     19.68 o
  26   1   3     5137.77     5173.88    111.40 o
  27   1   3      457.75      524.57     44.59 o
  28   1   3    14968.57    14127.46    201.79 o
  29   1   3       16.09       60.05     24.48 o
  30   1   3    11293.08    11007.19    159.99 o
  31   1   3      691.58      682.21     47.99 o
  32   1   3     7902.38     7860.45    140.60 o
  33   1   3       12.39       49.75     26.65 o
  34   1   3     6863.51     6868.12    148.08 o
  35   1   3        3.42       47.89     27.21 o
  36   1   3     1652.68     1803.81    105.64 o
  37   1   3       42.40       36.07     37.05 o
  38   1   3     1627.39     1749.96    108.75 o
   0   2   3     1816.60     2096.49     62.79 o
   1   2   3    52393.57    51582.15    327.32 o
   2   2   3     1559.34     1591.68     41.98 o
   3   2   3    56209.94    55066.07    492.32 o
   4   2   3      240.72      289.08     19.70 o
   5   2   3    59728.58    59078.13    748.12 o
   6   2   3      494.71      586.30     22.70 o
   7   2   3     4668.64     4411.48     63.40 o
   8   2   3       26.05       36.61      8.29 o
   9   2   3     2996.53     3107.54     41.61 o
  10   2   3     1870.12     1986.11     30.10 o
  11   2   3      342.72      334.06     15.69 o
  12   2   3      749.57      747.75     51.67 o
  13   2   3    10254.04    10105.36     95.74 o
  14   2   3        1.16        3.40     11.91 o
  15   2   3    19733.21    19540.47    187.81 o
  16   2   3      471.20      502.06     31.12 o
  17   2   3    36473.05    36360.19    329.96 o
  18   2   3      602.55      664.65     34.59 o
  19   2   3    27672.76    26881.54    318.15 o
  20   2   3       29.03       65.56     22.99 o
  21   2   3    25002.87    24529.11    241.27 o
  22   2   3       55.48       34.73     22.47 o
  23   2   3    20352.62    20005.00    224.23 o
  24   2   3        1.75        0.48     20.21 o
  25   2   3     9321.69     9297.58    146.95 o
  26   2   3      178.54      158.19     29.77 o
  27   2   3     2387.66     2523.11     82.35 o
  28   2   3       43.04        9.95     21.49 o
  29   2   3     1149.26     1069.52     60.48 o
  30   2   3        2.50       27.85     24.18 o
  31   2   3        8.01       28.13     24.80 o
  32   2   3       19.35        8.90     24.29 o
  33   2   3     1485.04     1444.96     73.14 o
  34   2   3        5.20       13.32     26.46 o
  35   2   3     2472.79     2480.35     87.37 o
  36   2   3        4.37       50.42     33.90 o
  37   2   3     5738.85     5772.21    183.24 o
  38   2   3        2.25       49.31     54.66 o
   1   3   3     3918.61     4178.18     55.91 o
   2   3   3     2803.58     2575.53    307.85 o
   3   3   3        2.97        7.56      8.44 o
   4   3   3     9312.91     9628.84    121.74 o
   5   3   3      268.21      270.49     18.29 o
   6   3   3     1268.88     1206.85     35.53 o
   7   3   3       67.13       87.45     11.91 o
   8   3   3     1948.21     1913.03     31.31 o
   9   3   3     1934.37     2157.67     43.52 o
  10   3   3     2950.09     2975.62     48.75 o
  11   3   3     1673.88     1771.81     39.15 o
  12   3   3      847.85      857.33     28.99 o
  13   3   3      110.69      137.18     17.91 o
  14   3   3     2107.99     2031.43     60.19 o
  15   3   3      237.77      228.51     26.15 o
  16   3   3      156.74       94.93     33.89 o
  17   3   3      153.49      142.58     24.30 o
  18   3   3      954.61      965.82     48.54 o
  19   3   3       83.54       71.58     20.48 o
  20   3   3      999.92     1040.97     49.01 o
  21   3   3      725.81      687.24     42.63 o
  22   3   3      107.94      119.58     28.29 o
  23   3   3        4.56       -8.90     19.02 o
  24   3   3      274.72      271.34     37.36 o
  25   3   3      474.88      490.57     46.36 o
  26   3   3     2031.65     1957.29     79.89 o
  27   3   3        1.35       -4.20     20.08 o
  28   3   3     1722.31     1628.10     70.09 o
  29   3   3       57.63       34.85     25.04 o
  30   3   3      692.22      741.02     54.93 o
  31   3   3       25.59        2.40     22.81 o
  32   3   3      660.99      701.03     56.37 o
  33   3   3       17.76        7.56     24.96 o
  34   3   3      210.60      195.27     39.07 o
  35   3   3       45.26       35.18     29.95 o
  36   3   3      212.74      206.48     45.98 o
  37   3   3       17.69       58.16     36.29 o
   0   4   3      693.77      712.74     42.09 o
   1   4   3    18865.75    18389.05    161.95 o
   2   4   3      695.26      757.51     32.58 o
   3   4   3    36517.91    36799.18    229.88 o
   4   4   3       15.88       10.46      8.14 o
   5   4   3     3325.81     3144.17     52.85 o
   6   4   3        0.35       -3.50      8.82 o
   7   4   3     2698.01     2590.53     54.57 o
   8   4   3      214.74      266.16     20.85 o
   9   4   3     2377.34     2403.62     52.20 o
  10   4   3      218.27      217.57     19.36 o
  11   4   3     3895.90     4003.20     64.45 o
  12   4   3      116.01      146.19     16.86 o
  13   4   3      144.14      123.24     19.30 o
  14   4   3       13.51       12.10     14.12 o
  15   4   3    11796.30    11662.51    145.27 o
  16   4   3      567.22      573.32     39.01 o
  17   4   3    10357.32    10223.90    142.78 o
  18   4   3      106.75      109.97     24.71 o
  19   4   3     2605.36     2144.34    416.94 o
  20   4   3      146.81      112.78     23.32 o
  21   4   3    15535.12    15096.96    181.32 o
  22   4   3       33.90        5.02     19.07 o
  23   4   3     4728.47     4688.92    112.15 o
  24   4   3       11.75       23.76     23.66 o
  25   4   3     6118.31     6244.60    136.54 o
  26   4   3        0.19       20.19     23.74 o
  27   4   3     2518.66     2424.53     91.41 o
  28   4   3        0.26       11.38     23.11 o
  29   4   3        1.96        6.02     25.79 o
  30   4   3       34.25       27.52     28.89 o
  31   4   3      105.28       99.08     35.64 o
  32   4   3        3.17       17.83     27.99 o
  33   4   3     1047.31     1022.32     75.33 o
  34   4   3        0.75        1.16     29.27 o
  35   4   3     1171.70     1265.75     96.09 o
  36   4   3       20.09       62.14     41.92 o
   1   5   3      650.94      575.95     29.41 o
   2   5   3     5177.35     5161.25     77.34 o
   3   5   3        9.54       11.22     12.24 o
   4   5   3    11156.43    10632.79    136.99 o
   5   5   3      155.41      171.23     21.94 o
   6   5   3    16866.84    16216.95    161.16 o
   7   5   3      188.29      167.56     22.64 o
   8   5   3    38609.00    37836.70    364.32 o
   9   5   3       20.63       34.60     20.38 o
  10   5   3    26698.19    26555.98    402.99 o
  11   5   3       33.23       29.67     21.76 o
  12   5   3    32790.88    32748.87    416.98 o
  13   5   3       34.80       68.78     24.23 o
  14   5   3    18025.71    17950.74    211.74 o
  15   5   3      328.27      331.68     46.09 o
  16   5   3     8376.11     8333.20    179.76 o
  17   5   3       42.15       31.88     27.46 o
  18   5   3    10246.92     9714.89    197.81 o
  19   5   3      274.62      277.40     45.39 o
  20   5   3      104.20       91.90     29.36 o
  21   5   3      229.91      201.96     38.10 o
  22   5   3     2640.49     2674.87     99.48 o
  23   5   3      219.01      232.54     41.55 o
  24   5   3     4186.32     4350.15    155.32 o
  25   5   3      201.01      178.60     47.79 o
  26   5   3     9141.88     9078.80    227.18 o
  27   5   3      180.59      187.53     49.56 o
  28   5   3     7961.55     7771.13    217.63 o
  29   5   3        5.75       24.76     31.48 o
  30   5   3     8882.62     9025.75    209.96 o
  31   5   3      175.76      195.38     49.16 o
  32   5   3     6293.02     6431.11    183.85 o
  33   5   3      552.30      594.38     71.11 o
  34   5   3     3617.72     3639.24    146.33 o
  35   5   3       23.97       52.92     48.16 o
   0   6   3      596.50      598.90     54.75 o
   1   6   3    10502.31    10371.26    135.28 o
   2   6   3      283.40      286.71     30.18 o
   3   6   3     8415.64     8336.80    112.52 o
   4   6   3       35.54       26.24     16.55 o
   5   6   3     2161.65     2156.73     59.71 o
   6   6   3       15.65       18.44     15.71 o
   7   6   3      265.21      288.86     30.18 o
   8   6   3       46.80       41.15     18.32 o
   9   6   3       46.06       27.15     16.00 o
  10   6   3        0.03       -4.31     17.56 o
  11   6   3       28.14       27.20     23.86 o
  12   6   3       26.71       27.13     24.05 o
  13   6   3     1427.08     1451.30     81.61 o
  14   6   3      262.33      248.09     43.03 o
  15   6   3     2078.70     2196.85     83.08 o
  16   6   3      114.88      111.78     35.15 o
  17   6   3     3099.41     2944.94    115.02 o
  18   6   3        2.18        1.95     25.23 o
  19   6   3     2040.61     2031.14     98.93 o
  20   6   3       20.70       32.33     29.49 o
  21   6   3     2450.12     2426.01    117.19 o
  22   6   3        0.11       49.08     36.16 o
  23   6   3     5450.88     5341.86    174.49 o
  24   6   3      100.46      121.56     43.25 o
  25   6   3     1660.63     1519.74    101.53 o
  26   6   3       68.91       41.74     38.32 o
  27   6   3      578.27      544.05     73.82 o
  28   6   3        9.87       13.22     36.05 o
  29   6   3       42.96       22.54     37.32 o
  30   6   3        0.06        9.50     31.72 o
  31   6   3      124.15      133.99     45.31 o
  32   6   3       45.77       39.17     39.31 o
  33   6   3       78.73       90.34     42.74 o
   1   7   3      352.43      362.72     35.45 o
   2   7   3      844.36      835.56     47.45 o
   3   7   3      151.56      154.21     27.65 o
   4   7   3     7970.18     7822.38    127.24 o
   5   7   3        8.58       16.52     19.66 o
   6   7   3      295.46      299.85     33.37 o
   7   7   3      152.85      155.70     26.89 o
   8   7   3     4015.31     4001.11     93.98 o
   9   7   3        2.08       17.07     19.20 o
  10   7   3     1964.74     1953.02     75.43 o
  11   7   3      201.40      128.27     49.59 o
  12   7   3     1563.63     1640.53     69.60 o
  13   7   3       19.44       10.97     28.56 o
  14   7   3     2483.52     2334.10    105.93 o
  15   7   3       59.77       77.77     34.58 o
  16   7   3       54.76       58.02     31.71 o
  17   7   3      118.40      143.05     40.32 o
  18   7   3     1512.29     1466.79     89.06 o
  19   7   3       14.87      -16.47     35.53 o
  20   7   3      389.99      297.74     67.34 o
  21   7   3      249.18      219.42     51.64 o
  22   7   3       26.42       37.59     36.90 o
  23   7   3       16.43       27.06     34.45 o
  24   7   3      251.43      253.43     56.42 o
  25   7   3       65.65       22.14     37.57 o
  26   7   3     1672.07     1669.03    112.47 o
  27   7   3      166.61      182.13     54.97 o
  28   7   3     1848.27     1837.66    119.90 o
  29   7   3       11.32      -10.84     40.01 o
  30   7   3      865.22      896.09     84.02 o
  31   7   3        7.79        1.61     37.02 o
   0   8   3       54.14       69.22     36.16 o
   1   8   3    10229.25    10211.35    154.22 o
   2   8   3      811.79      760.13     49.82 o
   3   8   3    16257.26    16190.28    193.69 o
   4   8   3        5.18       15.14     23.03 o
   5   8   3     8054.77     7911.59    137.22 o
   6   8   3        3.33       11.11     21.27 o
   7   8   3     1983.84     1910.06     70.77 o
   8   8   3      200.05      181.09     31.12 o
   9   8   3      830.53      814.80     56.42 o
  10   8   3      850.56      745.76     54.66 o
  11   8   3      484.70      519.99     48.46 o
  12   8   3       68.58       18.62     23.86 o
  13   8   3     1172.54     1265.46     76.80 o
  14   8   3        4.44       39.06     34.44 o
  15   8   3     5313.13     5346.09    209.70 o
  16   8   3      149.62      104.98     52.10 o
  17   8   3     9938.96     9770.82    286.50 o
  18   8   3       10.75      109.27     52.48 o
  19   8   3     6051.58     6094.28    251.52 o
  20   8   3       23.05       91.97     52.34 o
  21   8   3     8875.00     9002.17    237.78 o
  22   8   3        6.26       46.44     42.35 o
  23   8   3     5102.92     5168.07    186.28 o
  24   8   3        0.66        9.23     37.41 o
  25   8   3     1886.94     1883.94    119.90 o
  26   8   3       84.66       94.84     51.98 o
  27   8   3      800.47      832.21     93.24 o
  28   8   3        0.58       12.16     43.31 o
  29   8   3      123.59      114.04     55.35 o
   1   9   3       62.66       27.34     23.68 o
   2   9   3     1758.55     1744.27     72.16 o
   3   9   3       10.14        1.93     20.86 o
   4   9   3      171.57      187.75     34.37 o
   5   9   3       38.05       82.71     28.26 o
   6   9   3     4443.96     4475.39    110.96 o
   7   9   3        4.47        9.47     22.44 o
   8   9   3     3197.67     3129.09    104.90 o
   9   9   3       30.82       47.56     28.30 o
  10   9   3     4332.39     4246.37    121.02 o
  11   9   3      113.96      146.07     37.05 o
  12   9   3     5326.48     5335.76    142.85 o
  13   9   3      246.62      199.55     43.22 o
  14   9   3     1157.71     1232.58     80.33 o
  15   9   3      160.58       96.11     43.18 o
  16   9   3     1653.36     1608.72    128.95 o
  17   9   3        0.58       -4.60     41.12 o
  18   9   3      435.34      425.62     82.47 o
  19   9   3       27.55       16.60     45.15 o
  20   9   3       35.38        0.48     37.95 o
  21   9   3       16.18      -10.56     35.66 o
  22   9   3       89.10       75.02     46.06 o
  23   9   3       11.03       16.83     43.66 o
  24   9   3      228.69      203.71     62.27 o
  25   9   3        0.68       21.19     43.66 o
  26   9   3      859.41      891.01    100.23 o
   0  10   3        2.71       15.65     35.34 o
   1  10   3      755.97      840.92     58.26 o
   2  10   3       51.81       51.71     27.89 o
   3  10   3        0.84        6.11     22.92 o
   4  10   3       75.60       94.55     29.70 o
   5  10   3      460.29      431.40     46.69 o
   6  10   3        3.93       22.98     24.45 o
   7  10   3      231.15      199.01     41.31 o
   8  10   3       59.48       44.02     29.81 o
   9  10   3       61.21       43.36     30.26 o
  10  10   3       15.20        2.76     26.99 o
  11  10   3        7.41       15.84     26.97 o
  12  10   3       23.77       20.74     30.56 o
  13  10   3      145.20      118.95     39.47 o
  14  10   3       25.98       21.99     41.08 o
  15  10   3        7.72       42.10     42.05 o
  16  10   3        0.60      -12.87     65.83 o
  17  10   3      103.42       25.74     76.61 o
  18  10   3        7.31       -7.18     75.11 o
  19  10   3       20.43       29.63     82.29 o
  20  10   3        3.86      -22.00     48.55 o
  21  10   3      175.23      144.02     71.85 o
  22  10   3        1.43      -27.98     54.93 o
   1  11   3       20.70        9.97     34.41 o
   2  11   3      183.38      210.42     51.56 o
   3  11   3       73.03       68.86     42.08 o
   4  11   3      467.62      484.70     66.16 o
   5  11   3       22.69       42.64     37.39 o
   6  11   3     1422.48     1446.01     96.57 o
   7  11   3      155.58      178.41     47.83 o
   8  11   3     3284.87     3302.95    138.11 o
   9  11   3        4.91       53.37     38.90 o
  10  11   3     3257.08     3379.04    139.84 o
  11  11   3       11.11       23.50     36.13 o
  12  11   3     2851.65     2732.56    148.51 o
  13  11   3       33.06       48.96     47.89 o
  14  11   3     1702.87     1715.81    124.39 o
  15  11   3       61.68      109.25     51.92 o
  16  11   3      963.47      953.71    181.94 o
  17  11   3       50.05        8.38     83.49 o
   0  12   3       33.51       81.52     60.60 o
   1  12   3     1253.91     1299.57     98.93 o
   2  12   3        9.61       30.23     40.52 o
   3  12   3     1916.42     2145.57    119.64 o
   4  12   3       75.37      131.86     49.60 o
   5  12   3     1216.55     1256.50     97.63 o
   6  12   3       11.38       11.53     38.63 o
   7  12   3      339.24      299.12     61.24 o
   8  12   3        1.28       26.03     39.46 o
   0   0   4    15682.39    15260.45    171.82 o
   1   0   4    36413.03    35574.05    238.37 o
   2   0   4    26253.65    26380.23    317.88 o
   3   0   4    45810.82    45033.27    523.76 o
   4   0   4    11860.48    12167.26    131.91 o
   5   0   4     8454.89     8411.49    117.23 o
   6   0   4     7683.92     7694.89    106.86 o
   7   0   4     8075.71     7983.41    111.08 o
   8   0   4     1216.49     1205.59     41.40 o
   9   0   4      800.35      763.36     46.61 o
  10   0   4        7.79       16.25     15.96 o
  11   0   4       14.58        2.68     15.97 o
  12   0   4      581.73      578.69     45.85 o
  13   0   4     2598.44     2532.27    108.33 o
  14   0   4    10085.05    10285.41    209.16 o
  15   0   4    17270.84    16921.39    415.66 o
  16   0   4     6983.28     7131.71    184.92 o
  17   0   4     9708.31     9915.12    221.32 o
  18   0   4    12324.63    12539.28    253.39 o
  19   0   4    21379.28    21164.02    503.44 o
  20   0   4     7884.21     8061.29    176.10 o
  21   0   4    20971.20    20663.68    389.25 o
  22   0   4     8215.03     8220.36    214.63 o
  23   0   4    11543.38    11487.45    221.48 o
  24   0   4     6729.03     6775.18    158.95 o
  25   0   4    12078.32    12076.45    205.09 o
  26   0   4        9.55       23.66     26.17 o
  27   0   4     3183.90     3208.59    113.01 o
  28   0   4      274.29      302.78     56.48 o
  29   0   4       55.54       50.93     37.85 o
  30   0   4       52.86       22.56     34.58 o
  31   0   4      106.01       39.53     45.91 o
  32   0   4       59.22       89.38     42.48 o
  33   0   4      729.81      628.08     79.51 o
  34   0   4      363.94      330.33     66.09 o
  35   0   4     1900.17     1942.00    122.42 o
  36   0   4     1618.47     1620.11    144.04 o
  37   0   4     2921.53     2902.96    152.99 o
   1   1   4     1361.45     1402.16     33.38 o
   2   1   4      712.78      564.94     61.24 o
   3   1   4     3145.74     3232.35     47.06 o
   4   1   4     2856.70     2724.11     43.70 o
   5   1   4     3429.22     3460.36     46.88 o
   6   1   4    14652.66    14862.49    101.60 o
   7   1   4     3091.08     2836.17    162.23 o
   8   1   4    10461.16     9247.30    769.29 o
   9   1   4     5183.40     5083.59     89.56 o
  10   1   4    10504.63    10376.86    114.16 o
  11   1   4     4097.56     4026.63     73.27 o
  12   1   4     9100.29     8703.54    108.78 o
  13   1   4     2101.85     2038.73     55.52 o
  14   1   4     2453.15     2375.15     62.90 o
  15   1   4     2229.90     2155.23     60.38 o
  16   1   4     4405.21     4539.29     95.03 o
  17   1   4      602.17      575.21     45.60 o
  18   1   4     1754.13     1804.86     64.83 o
  19   1   4      902.39      961.01     51.15 o
  20   1   4      100.07       75.29     27.82 o
  21   1   4        2.61      -16.83     18.46 o
  22   1   4      482.01      533.08     45.03 o
  23   1   4      269.87      286.98     37.67 o
  24   1   4     1400.49     1356.28     65.91 o
  25   1   4      402.62      346.74     42.04 o
  26   1   4     1477.61     1460.85     65.67 o
  27   1   4     3147.63     2943.95     90.55 o
  28   1   4     1872.60     1876.87     75.36 o
  29   1   4     2159.61     1993.42     72.76 o
  30   1   4     3536.31     3598.49     97.07 o
  31   1   4     1592.87     1603.00     69.20 o
  32   1   4     1776.91     1855.83     75.35 o
  33   1   4      972.16     1049.62     62.41 o
  34   1   4     1227.28     1217.36     72.35 o
  35   1   4      271.72      269.18     44.99 o
  36   1   4      858.05      880.07     66.89 o
  37   1   4      248.14      307.78     54.13 o
   0   2   4     1453.10     1474.46     54.79 o
   1   2   4     2971.01     2995.49     50.26 o
   2   2   4    14562.68    15418.98    117.89 o
   3   2   4     5135.59     5169.68     65.49 o
   4   2   4       56.54       49.93     11.74 o
   5   2   4     2780.90     2863.46     51.62 o
   6   2   4      618.44      682.57     26.22 o
   7   2   4      691.66      722.08     26.67 o
   8   2   4     1562.13     1643.83     39.18 o
   9   2   4      739.79      794.78     25.48 o
  10   2   4     1712.42     1748.72     41.15 o
  11   2   4       26.74       39.48     14.27 o
  12   2   4        5.64       -4.43     13.33 o
  13   2   4      110.34       54.91     22.01 o
  14   2   4      655.36      383.44    120.33 o
  15   2   4      564.18      544.46     39.62 o
  16   2   4     1162.18     1092.94     58.38 o
  17   2   4      289.48      278.42     32.10 o
  18   2   4       84.80       92.89     23.77 o
  19   2   4     5610.61     5456.45    113.98 o
  20   2   4     1119.62     1122.82     57.27 o
  21   2   4     1985.92     2051.73     75.38 o
  22   2   4     1830.45     1783.99     72.68 o
  23   2   4     1156.73     1244.88     63.49 o
  24   2   4     1189.25     1182.27     63.55 o
  25   2   4     1378.80     1339.43     67.79 o
  26   2   4      431.96      457.40     46.63 o
  27   2   4      105.81       83.55     29.35 o
  28   2   4       38.72       19.71     23.16 o
  29   2   4      292.03      352.91     42.86 o
  30   2   4       10.00       16.71     23.86 o
  31   2   4       82.16      100.45     31.60 o
  32   2   4        1.99      -21.78     23.95 o
  33   2   4      248.51      253.37     42.63 o
  34   2   4      283.27      362.15     44.43 o
  35   2   4       88.74      102.70     32.68 o
  36   2   4      135.60      144.37     36.32 o
   1   3   4     2223.44     2346.18     46.30 o
   2   3   4     3401.25     3329.81     61.35 o
   3   3   4      862.90      817.33     33.40 o
   4   3   4    13589.04    13526.67    149.09 o
   5   3   4     2307.93     2289.56     54.39 o
   6   3   4    22102.78    21894.77    213.95 o
   7   3   4     7022.23     6934.31     94.28 o
   8   3   4    15310.67    15305.83    131.91 o
   9   3   4    12674.84    12985.37    142.22 o
  10   3   4    31750.18    31833.60    304.10 o
  11   3   4    14217.55    14115.41    203.14 o
  12   3   4    23712.33    23494.48    276.22 o
  13   3   4     7261.31     7171.64    106.26 o
  14   3   4     9345.71     9108.75    131.67 o
  15   3   4     7529.57     7577.67    123.27 o
  16   3   4     7459.83     7277.32    123.56 o
  17   3   4     2946.87     2820.76     83.58 o
  18   3   4     1108.70      799.17    199.97 o
  19   3   4     1318.47     1293.82     59.22 o
  20   3   4       25.23       28.29     24.76 o
  21   3   4      786.59      721.12     45.42 o
  22   3   4      850.50      807.34     48.62 o
  23   3   4     1915.91     1884.28     76.74 o
  24   3   4     3069.01     3190.92     99.56 o
  25   3   4     1033.89     1135.84     65.54 o
  26   3   4     3814.03     3759.32    111.84 o
  27   3   4     5000.00     5037.40    131.38 o
  28   3   4     7224.99     7148.65    157.32 o
  29   3   4     2740.19     2813.33    105.48 o
  30   3   4     6150.69     6441.27    158.87 o
  31   3   4     3709.63     3779.90    140.98 o
  32   3   4     2848.54     2898.47    113.19 o
  33   3   4     2049.56     2005.43     98.21 o
  34   3   4     3229.84     3409.98    126.46 o
  35   3   4      774.34      839.83     73.29 o
   0   4   4     6397.48     6074.86    138.59 o
   1   4   4    11176.51    10787.57    141.73 o
   2   4   4     6684.62     6541.19    111.04 o
   3   4   4     8551.30     8262.40    124.89 o
   4   4   4    10252.16    10310.01    139.84 o
   5   4   4    12508.07    12239.29    152.63 o
   6   4   4     3699.21     3653.86     81.83 o
   7   4   4     2060.79     2083.09     65.63 o
   8   4   4       38.24       37.34     17.64 o
   9   4   4     1100.49     1132.17     48.39 o
  10   4   4        0.08       -6.10     18.27 o
  11   4   4       20.05        2.80     20.36 o
  12   4   4      725.78      689.73     58.70 o
  13   4   4     3698.98     3595.20    119.75 o
  14   4   4     2450.05     2446.05    101.57 o
  15   4   4     3772.70     3716.74    124.20 o
  16   4   4     4092.57     4223.24    133.99 o
  17   4   4     6491.76     6388.87    166.35 o
  18   4   4     5995.52     5705.35    179.12 o
  19   4   4     7449.27     7347.58    182.15 o
  20   4   4     1055.63     1065.87     78.02 o
  21   4   4     7462.75     6990.07    182.51 o
  22   4   4     2082.86     2187.36     94.61 o
  23   4   4     4844.72     4626.17    135.15 o
  24   4   4     2152.65     2040.51     94.53 o
  25   4   4     2535.47     2507.20    123.98 o
  26   4   4      376.31      371.62     62.50 o
  27   4   4     2166.98     2073.21    117.36 o
  28   4   4      729.03      710.35     80.19 o
  29   4   4      121.02      143.33     49.23 o
  30   4   4        0.87        0.33     34.37 o
  31   4   4       23.76       36.59     33.41 o
  32   4   4      138.36      111.07     41.70 o
  33   4   4      268.81      287.12     56.94 o
  34   4   4      237.01      201.32     51.92 o
   1   5   4      149.48      136.41     25.20 o
   2   5   4       33.50       27.18     18.78 o
   3   5   4       51.57       29.70     18.08 o
   4   5   4        0.55        0.34     14.38 o
   5   5   4      258.05      306.87     31.99 o
   6   5   4      615.21      597.48     40.69 o
   7   5   4        6.93       25.24     17.37 o
   8   5   4        3.02       -7.72     15.23 o
   9   5   4      104.56       96.82     23.28 o
  10   5   4      159.83      199.91     34.17 o
  11   5   4       94.88      112.49     33.76 o
  12   5   4       70.95       48.68     38.54 o
  13   5   4       22.17       15.01     24.27 o
  14   5   4        1.69      -10.79     21.66 o
  15   5   4      268.72      292.13     48.15 o
  16   5   4      276.20      304.39     48.96 o
  17   5   4       77.22       23.56     27.20 o
  18   5   4        1.57       -1.04     24.96 o
  19   5   4      173.70      144.80     49.31 o
  20   5   4       47.67       -5.90     25.21 o
  21   5   4        8.80       38.38     31.77 o
  22   5   4       20.17       -5.60     25.55 o
  23   5   4       65.94       28.36     29.07 o
  24   5   4       47.98       23.31     28.76 o
  25   5   4       25.30       26.65     29.64 o
  26   5   4        5.72       33.51     34.29 o
  27   5   4      347.77      414.60     67.18 o
  28   5   4      125.27      101.83     46.61 o
  29   5   4        4.31      -23.22     31.16 o
  30   5   4       48.97       60.12     43.74 o
  31   5   4       18.20       33.32     42.48 o
  32   5   4        9.22        8.20     35.58 o
  33   5   4       31.77      -19.30     34.49 o
   0   6   4      311.10      417.41     51.96 o
   1   6   4     9857.56     9852.33    138.87 o
   2   6   4    10381.72    10046.18    140.18 o
   3   6   4     5496.36     5715.20    107.23 o
   4   6   4     5677.78     5708.60    117.48 o
   5   6   4    10144.15    10157.95    155.15 o
   6   6   4     1446.47     1036.18    254.79 o
   7   6   4     1438.08     1458.57     63.43 o
   8   6   4     1566.02     1515.08     64.18 o
   9   6   4      591.80      567.71     44.64 o
  10   6   4      885.66      921.33     60.56 o
  11   6   4      366.13      314.59     48.69 o
  12   6   4       84.68       93.41     43.16 o
  13   6   4     4394.27     4410.31    179.00 o
  14   6   4     1362.62     1406.03     86.57 o
  15   6   4     3121.48     3221.55    126.15 o
  16   6   4     5777.32     5847.55    169.31 o
  17   6   4     4263.92     4165.97    145.50 o
  18   6   4     2802.53     2802.61    122.04 o
  19   6   4     7368.61     7195.06    192.41 o
  20   6   4     1894.15     1899.55    123.10 o
  21   6   4     4410.14     4346.24    154.28 o
  22   6   4     1822.50     1815.68    105.10 o
  23   6   4     4694.16     4551.12    142.72 o
  24   6   4      680.47      668.56     79.76 o
  25   6   4     2105.77     2051.47    121.82 o
  26   6   4      681.65      563.87     76.57 o
  27   6   4     1347.05     1484.95    110.98 o
  28   6   4      395.37      340.60     68.11 o
  29   6   4      278.76      205.02     59.59 o
  30   6   4        0.98      -16.54     39.58 o
  31   6   4        4.13       -9.89     39.45 o
  32   6   4        1.33      -25.87     52.72 o
   1   7   4      545.82      540.91     42.08 o
   2   7   4      167.76      162.95     29.24 o
   3   7   4      366.11      379.02     37.91 o
   4   7   4     8116.72     7934.64    133.99 o
   5   7   4      442.76      457.45     40.32 o
   6   7   4     3165.40     3203.26     87.94 o
   7   7   4     3619.41     3678.69    102.65 o
   8   7   4     6928.37     5544.93   1128.88 o
   9   7   4     3402.56     3358.19     99.42 o
  10   7   4    11978.88    11509.40    261.74 o
  11   7   4     4085.53     3783.70    137.04 o
  12   7   4     5089.64     5253.96    203.45 o
  13   7   4     3168.67     3162.44    162.12 o
  14   7   4     5181.35     5041.39    201.89 o
  15   7   4     1324.23     1312.69     88.24 o
  16   7   4     1350.64     1400.81     91.47 o
  17   7   4     1936.05     1623.59     97.87 o
  18   7   4      353.22      307.78     55.88 o
  19   7   4      180.64      167.08     46.56 o
  20   7   4       51.89       28.23     35.22 o
  21   7   4      385.58      298.52     72.82 o
  22   7   4      614.96      681.77     96.72 o
  23   7   4      201.52      180.77     53.95 o
  24   7   4      667.98      783.64     87.42 o
  25   7   4      629.38      588.31     80.39 o
  26   7   4     1547.28     1658.85    135.52 o
  27   7   4     1221.03     1236.69    107.81 o
  28   7   4     2578.02     2836.15    152.03 o
  29   7   4     1689.93     1594.29    122.88 o
   0   8   4     1007.50      953.83     78.62 o
   1   8   4      180.17      144.08     29.78 o
   2   8   4      351.51      374.59     39.64 o
   3   8   4      193.96      196.39     33.53 o
   4   8   4       54.00       39.03     24.63 o
   5   8   4      234.39      276.15     37.42 o
   6   8   4      151.39      177.12     32.87 o
   7   8   4       20.59       11.13     21.69 o
   8   8   4        2.32       -6.82     20.45 o
   9   8   4      104.55       76.63     28.63 o
  10   8   4        0.70      -25.57     25.57 o
  11   8   4        6.63       24.77     32.62 o
  12   8   4      103.36       63.95     46.44 o
  13   8   4       28.28       22.87     41.46 o
  14   8   4        2.86      -23.59     35.63 o
  15   8   4        9.64       29.50     41.96 o
  16   8   4      156.04      142.34     44.83 o
  17   8   4       16.74       61.59     40.78 o
  18   8   4      131.72      122.05     44.89 o
  19   8   4      467.27      353.02     79.23 o
  20   8   4       34.24       44.53     47.91 o
  21   8   4      247.26      143.08     63.34 o
  22   8   4      334.50      326.70     80.45 o
  23   8   4       16.93       32.69     42.73 o
  24   8   4       82.66       72.44     47.51 o
  25   8   4      254.43      133.72     57.76 o
  26   8   4       46.15       38.40     46.37 o
  27   8   4        2.50       18.64     43.66 o
   1   9   4      110.48      102.99     30.93 o
   2   9   4       50.99       50.91     26.70 o
   3   9   4      290.86      278.97     40.37 o
   4   9   4      973.27     1004.11     61.41 o
   5   9   4      540.41      540.21     49.05 o
   6   9   4     1838.76     1928.33     78.99 o
   7   9   4      563.36      603.84     51.51 o
   8   9   4     2271.87     2326.53     86.55 o
   9   9   4     1515.23     1471.88     87.52 o
  10   9   4     2768.58     2923.08    145.30 o
  11   9   4      928.50      931.64     85.29 o
  12   9   4     1878.89     1708.04    133.52 o
  13   9   4      432.43      415.13     84.48 o
  14   9   4      924.31      941.62    110.68 o
  15   9   4      823.01      731.66    100.28 o
  16   9   4      543.38      603.20     95.96 o
  17   9   4       51.30       19.22     50.26 o
  18   9   4      429.88      354.23     83.97 o
  19   9   4      286.49      256.27     76.26 o
  20   9   4        3.84        2.05     82.59 o
  21   9   4       29.75       29.74     51.80 o
  22   9   4      225.03      232.58     63.50 o
  23   9   4       78.36       25.65     46.34 o
  24   9   4      190.76      182.26     61.59 o
   0  10   4     1390.96     1367.49    104.15 o
   1  10   4     3076.62     3191.68    104.19 o
   2  10   4     1946.30     2048.25     86.00 o
   3  10   4     2999.05     3149.72    103.86 o
   4  10   4     1469.09     1492.38     76.14 o
   5  10   4      921.09      961.86     64.26 o
   6  10   4      313.82      311.37     44.79 o
   7  10   4      477.97      409.77     48.64 o
   8  10   4      142.49      119.80     37.62 o
   9  10   4       94.32       37.28     35.80 o
  10  10   4        0.50      -10.51     30.12 o
  11  10   4        9.68      -33.86     33.86 o
  12  10   4      158.42       98.54     55.91 o
  13  10   4      172.55      151.74     66.19 o
  14  10   4      557.09      708.41    105.29 o
  15  10   4     1589.03     1764.90    148.51 o
  16  10   4     1230.70     1200.84    131.16 o
  17  10   4      964.38     1222.23    132.69 o
  18  10   4      820.28      660.53    108.19 o
  19  10   4     1791.05     1986.65    168.33 o
   1  11   4       39.21       36.58     30.78 o
   2  11   4        0.24       -4.33     27.13 o
   3  11   4      524.75      525.09     55.73 o
   4  11   4      207.23      232.06     48.10 o
   5  11   4       45.91       21.30     32.98 o
   6  11   4      453.20      467.50     59.61 o
   7  11   4       42.55       12.72     39.74 o
   8  11   4      491.67      597.54     90.16 o
   9  11   4      140.73      140.04     56.07 o
  10  11   4      392.58      424.42     75.77 o
  11  11   4       57.45       20.18     60.16 o
  12  11   4       60.26       51.17     88.58 o
  13  11   4      125.85      177.16    106.53 o
   1   1   5     1108.61     1030.27     31.19 o
   2   1   5      382.09      375.21     21.12 o
   3   1   5      962.21      756.42     78.68 o
   4   1   5     1625.53     1617.55     38.75 o
   5   1   5     9751.73     9922.39    100.76 o
   6   1   5     5201.66     5397.09     65.83 o
   7   1   5    21551.63    20502.93    466.44 o
   8   1   5     1233.07     1036.23     97.79 o
   9   1   5    13047.64    11173.15   1356.00 o
  10   1   5     6540.33     6464.06     89.38 o
  11   1   5    29370.10    28741.67    280.20 o
  12   1   5     4506.10     4641.04     99.93 o
  13   1   5    10997.66    11165.70    155.62 o
  14   1   5     1837.51     1890.96     68.45 o
  15   1   5     5632.96     5652.25    115.40 o
  16   1   5      460.71      474.60     40.86 o
  17   1   5     6662.38     6756.35    147.62 o
  18   1   5       47.56       78.57     32.58 o
  19   1   5      149.44      156.55     39.40 o
  20   1   5      201.57      228.09     39.49 o
  21   1   5       77.58       74.41     28.39 o
  22   1   5      166.05      148.54     36.34 o
  23   1   5     1543.05     1619.10     73.71 o
  24   1   5      700.44      760.43     56.89 o
  25   1   5     3038.66     3026.61    114.10 o
  26   1   5      759.27      709.71     58.47 o
  27   1   5     2054.92     2054.29     88.83 o
  28   1   5      301.70      350.03     43.66 o
  29   1   5     8475.71     8429.62    163.32 o
  30   1   5      206.85      253.85     41.48 o
  31   1   5     4233.58     4328.07    122.60 o
  32   1   5      814.09      799.69     63.08 o
  33   1   5     3012.72     3034.75    108.14 o
  34   1   5      643.52      696.92     62.85 o
   0   2   5    25658.48    25250.33    309.56 o
   1   2   5     5088.75     5228.56     81.44 o
   2   2   5    25075.68    25315.68    187.39 o
   3   2   5     2418.12     2337.92     49.09 o
   4   2   5    18925.78    18936.89    213.89 o
   5   2   5      817.20      805.14     31.67 o
   6   2   5     7639.12     7617.04     93.73 o
   7   2   5     2385.41     2399.44     56.00 o
   8   2   5     1959.59     1928.39     58.02 o
   9   2   5      206.27      216.97     26.25 o
  10   2   5      226.59      243.16     29.80 o
  11   2   5       73.14       53.17     19.15 o
  12   2   5     1023.27     1005.03     60.43 o
  13   2   5      835.74      816.93     54.20 o
  14   2   5     9234.56     9112.19    163.12 o
  15   2   5      508.75      299.52    147.12 o
  16   2   5    11668.55     9537.18   1566.24 o
  17   2   5      425.30      478.88     47.95 o
  18   2   5    10230.83    10079.56    225.60 o
  19   2   5     4972.19     4910.56    132.40 o
  20   2   5    15180.24    14937.04    201.71 o
  21   2   5     2487.35     2542.35     88.09 o
  22   2   5     9750.88     9639.99    168.16 o
  23   2   5     2082.78     2114.24     83.63 o
  24   2   5     6914.80     6934.17    148.47 o
  25   2   5     2009.13     1885.07     83.18 o
  26   2   5     4779.14     4861.40    129.75 o
  27   2   5     1225.59     1329.99     74.46 o
  28   2   5      439.04      552.12     69.41 o
  29   2   5      154.43      136.66     42.21 o
  30   2   5        8.47        5.56     28.86 o
  31   2   5      118.84       96.66     36.77 o
  32   2   5      166.67      151.93     40.76 o
  33   2   5       97.63      134.32     41.49 o
  34   2   5     1296.98     1370.18     89.47 o
   1   3   5      159.33      207.72     30.59 o
   2   3   5      718.94      755.23     48.07 o
   3   3   5      692.08      671.94     46.02 o
   4   3   5      417.38      404.32     38.19 o
   5   3   5     1357.86     1300.68     59.81 o
   6   3   5      208.62      188.32     27.57 o
   7   3   5     2442.51     2477.81     85.28 o
   8   3   5      827.69      858.41     54.42 o
   9   3   5      939.89      929.67     56.84 o
  10   3   5      283.39      293.52     37.45 o
  11   3   5      674.63      604.37     56.75 o
  12   3   5        3.88        2.84     22.42 o
  13   3   5      694.97      585.02     58.54 o
  14   3   5      863.83      775.74     65.34 o
  15   3   5      128.01       89.40     34.06 o
  16   3   5      298.69      286.27     47.84 o
  17   3   5     1357.28     1327.42     82.85 o
  18   3   5        8.15      -20.51     23.37 o
  19   3   5      282.24      234.24     48.72 o
  20   3   5       70.54       82.28     35.99 o
  21   3   5      133.67       99.79     45.81 o
  22   3   5      225.15      168.37     39.61 o
  23   3   5       38.73       13.97     32.68 o
  24   3   5       15.40        5.77     33.02 o
  25   3   5     1112.48     1040.95     89.35 o
  26   3   5        0.33      -17.08     30.63 o
  27   3   5      310.11      275.96     58.16 o
  28   3   5      115.46      114.55     45.38 o
  29   3   5      250.03      254.58     59.63 o
  30   3   5       12.52       18.10     36.42 o
  31   3   5      855.91      788.25     77.17 o
  32   3   5        4.63        1.34     32.73 o
  33   3   5       22.70        9.21     42.42 o
   0   4   5    10007.55     9889.32    390.37 o
   1   4   5      811.55      853.68     54.60 o
   2   4   5     5434.67     5478.48    122.25 o
   3   4   5      431.26      410.52     41.82 o
   4   4   5     9482.02     9269.79    158.40 o
   5   4   5      888.43      907.78     55.47 o
   6   4   5     5512.93     5603.84    124.88 o
   7   4   5     1456.46     1442.50     67.60 o
   8   4   5        3.02      -14.60     20.50 o
   9   4   5      132.93      119.47     30.37 o
  10   4   5       95.59       60.13     25.56 o
  11   4   5      455.71      518.50     55.91 o
  12   4   5      589.29      536.09     61.04 o
  13   4   5      753.34      787.74     67.36 o
  14   4   5     3145.55     3167.06    122.25 o
  15   4   5      227.21      230.85     45.21 o
  16   4   5     1958.95     2118.11    104.69 o
  17   4   5      474.81      413.35     56.85 o
  18   4   5     5434.02     5263.72    164.02 o
  19   4   5     3230.41     3141.59    130.28 o
  20   4   5     6354.30     6284.96    182.82 o
  21   4   5      428.54      459.59     61.82 o
  22   4   5     2553.33     2377.02    118.28 o
  23   4   5      963.74      982.42     74.21 o
  24   4   5     2595.81     2592.37    110.37 o
  25   4   5      139.53      127.60     58.73 o
  26   4   5      966.86     1036.80     94.05 o
  27   4   5      203.72      214.02     56.52 o
  28   4   5      443.31      408.88     70.17 o
  29   4   5      156.01      148.12     52.07 o
  30   4   5      183.05      145.94     51.00 o
  31   4   5      115.27       99.18     51.95 o
  32   4   5      300.60      324.31     61.80 o
   1   5   5       45.81       38.44     25.30 o
   2   5   5      206.62      197.32     35.34 o
   3   5   5     9643.88     9635.15    188.49 o
   4   5   5     1965.20     2060.62     83.66 o
   5   5   5    12216.73    12123.32    238.34 o
   6   5   5     8633.85     8239.24    159.96 o
   7   5   5     4746.81     4734.11    123.45 o
   8   5   5     2148.78     2301.54    123.22 o
   9   5   5    18838.85    18012.80    285.81 o
  10   5   5     1888.20     1999.75    117.68 o
  11   5   5    12705.66    12331.81    238.31 o
  12   5   5     1745.91     1813.69     98.11 o
  13   5   5    10901.91    10191.42    220.90 o
  14   5   5      938.65      911.32     75.63 o
  15   5   5     6659.90     6283.48    178.18 o
  16   5   5      947.78      969.48     78.30 o
  17   5   5     1598.77     1604.96     97.78 o
  18   5   5        1.55       -5.51     27.37 o
  19   5   5     1297.89     1101.75    122.47 o
  20   5   5       13.49       -8.23     28.64 o
  21   5   5       42.88       47.24     34.89 o
  22   5   5        0.33        8.41     31.02 o
  23   5   5     1485.40     1461.76     99.55 o
  24   5   5      226.10      186.10     44.20 o
  25   5   5     3215.50     3201.05    127.23 o
  26   5   5      555.97      702.88     69.87 o
  27   5   5     5846.16     5721.80    201.09 o
  28   5   5      755.58      834.76     92.31 o
  29   5   5     5193.12     5201.51    197.41 o
  30   5   5      791.35      917.65     98.23 o
  31   5   5     2928.38     2776.29    184.16 o
   0   6   5     3657.23     3420.48    155.71 o
   1   6   5       80.38       80.70     30.86 o
   2   6   5     2356.41     2229.24    100.73 o
   3   6   5      221.48      219.00     39.62 o
   4   6   5     3231.23     2988.40    104.27 o
   5   6   5      412.12      439.46     49.75 o
   6   6   5     1933.64     1905.27     85.70 o
   7   6   5      457.90      453.11     50.23 o
   8   6   5        4.38       -7.88     24.90 o
   9   6   5      433.13      325.16     53.30 o
  10   6   5        3.28       -3.52     24.00 o
  11   6   5       28.74       37.52     37.39 o
  12   6   5      196.38      160.80     44.18 o
  13   6   5        1.08       -8.85     30.37 o
  14   6   5      695.56      666.60     69.97 o
  15   6   5       95.19      100.19     40.72 o
  16   6   5      603.89      643.45     81.10 o
  17   6   5      633.56      609.07     69.82 o
  18   6   5     2282.76     2064.54    113.07 o
  19   6   5      704.48      644.87     72.56 o
  20   6   5     2519.73     2431.13    123.48 o
  21   6   5      895.16      974.20     87.55 o
  22   6   5     1433.91     1456.31    101.98 o
  23   6   5        3.47        2.16     33.23 o
  24   6   5      750.87      743.65     72.37 o
  25   6   5      113.01      105.81     39.87 o
  26   6   5      408.08      325.82     66.83 o
  27   6   5      222.70      230.33     60.75 o
  28   6   5      117.17       99.68     48.26 o
  29   6   5        2.02       45.17     58.41 o
   1   7   5       39.15       15.34     27.63 o
   2   7   5        8.62        5.67     24.58 o
   3   7   5      811.26      827.24     67.91 o
   4   7   5      184.86      110.64     31.16 o
   5   7   5     1512.84     1551.81     72.40 o
   6   7   5     1722.17     1683.11     85.81 o
   7   7   5     1317.48     1211.54     75.89 o
   8   7   5       63.50       84.73     32.00 o
   9   7   5     1861.10     1825.88    106.77 o
  10   7   5      301.76      342.71     68.36 o
  11   7   5      560.50      567.70     85.91 o
  12   7   5      378.49      325.14     73.59 o
  13   7   5      769.90      876.60     80.42 o
  14   7   5      130.97      119.44     43.83 o
  15   7   5      383.27      360.19     60.08 o
  16   7   5      761.31      740.90     78.57 o
  17   7   5      780.21      854.46     82.42 o
  18   7   5       22.51       -1.39     32.20 o
  19   7   5      412.60      387.16     64.65 o
  20   7   5       64.19       11.37     34.08 o
  21   7   5       45.97        9.44     34.86 o
  22   7   5       83.58       82.62     44.66 o
  23   7   5      223.17      173.61     68.65 o
  24   7   5       59.23       62.69     46.12 o
  25   7   5      486.47      574.08     84.98 o
  26   7   5        2.27      -17.55     40.24 o
  27   7   5      328.17      334.71     91.56 o
   0   8   5     9010.89     8976.99    223.48 o
   1   8   5     1520.43     1645.61     80.25 o
   2   8   5     5538.01     5545.36    137.76 o
   3   8   5      432.17      524.97     52.67 o
   4   8   5     4640.30     4716.33    135.78 o
   5   8   5      462.41      535.13     53.30 o
   6   8   5     1816.31     1961.33     96.79 o
   7   8   5      281.24      335.08     51.82 o
   8   8   5      196.41      207.52     43.71 o
   9   8   5       23.49        1.42     30.74 o
  10   8   5      311.60      272.32     69.85 o
  11   8   5       21.66       23.05     43.28 o
  12   8   5      331.07      288.56     73.68 o
  13   8   5      210.40      210.90     67.90 o
  14   8   5     2400.53     2452.00    127.38 o
  15   8   5       23.36       60.96     41.50 o
  16   8   5     2983.61     3144.76    145.52 o
  17   8   5      131.77      154.69     50.95 o
  18   8   5     2954.90     2872.28    142.71 o
  19   8   5     1385.89     1374.70    106.16 o
  20   8   5     3813.70     3943.83    167.07 o
  21   8   5      673.65      752.35    110.14 o
  22   8   5     3455.27     3500.08    203.06 o
  23   8   5      638.61      561.47    101.94 o
  24   8   5     2051.76     2129.48    137.78 o
   1   9   5      153.30      127.66     34.62 o
   2   9   5        5.30        7.11     28.25 o
   3   9   5      265.22      223.92     43.20 o
   4   9   5      429.23      522.86     56.80 o
   5   9   5     1524.02     1439.33     90.63 o
   6   9   5      174.40      187.92     47.61 o
   7   9   5      945.05     1047.53     80.03 o
   8   9   5      537.73      632.13     68.25 o
   9   9   5     4058.50     3828.64    161.01 o
  10   9   5      500.10      565.25     97.09 o
  11   9   5     1958.88     1980.21    150.42 o
  12   9   5      762.96      852.86    110.16 o
  13   9   5      720.79      787.76    109.37 o
  14   9   5      382.49      408.27     86.43 o
  15   9   5     1849.08     1792.56    118.24 o
  16   9   5        1.57       -7.69     37.54 o
  17   9   5      134.70       97.41     49.16 o
  18   9   5        0.24       -8.75     49.58 o
  19   9   5       30.71       -5.92     49.61 o
  20   9   5       12.52       40.03     54.66 o
   0  10   5      184.58      281.28     63.70 o
   1  10   5        6.18      -12.64     26.64 o
   2  10   5       66.10      120.17     36.36 o
   3  10   5       48.39       47.22     31.05 o
   4  10   5      225.52      150.50     42.04 o
   5  10   5       19.83       -4.92     33.93 o
   6  10   5        1.85       35.63     38.75 o
   7  10   5       87.86       93.51     43.70 o
   8  10   5       11.73       13.53     41.02 o
   9  10   5       51.70       50.08     55.35 o
  10  10   5        7.06      -43.83     43.83 o
  11  10   5       31.85        9.49     52.63 o
  12  10   5       57.61       71.37     53.75 o
  13  10   5        1.96      -32.16     45.73 o
  14  10   5       15.10       30.17     53.98 o
  15  10   5       16.74       37.23     56.65 o
   1  11   5       19.19       17.16     32.79 o
   2  11   5        2.69       -7.15     29.75 o
   3  11   5      113.28      133.32     40.82 o
   4  11   5      553.17      607.29     75.74 o
   5  11   5      671.93      618.94     75.52 o
   0   0   6    42268.50    41745.55    356.13 o
   1   0   6     2113.51     2298.03     62.41 o
   2   0   6    16978.07    17013.94    171.75 o
   3   0   6      392.98      455.24     35.85 o
   4   0   6    16674.49    16471.43    179.42 o
   5   0   6        1.69        6.01     17.44 o
   6   0   6     8106.82     5981.12   1445.01 o
   7   0   6       28.30       22.87     16.22 o
   8   0   6      276.77      279.33     30.67 o
   9   0   6       21.16        2.85     18.27 o
  10   0   6      406.58      415.67     50.56 o
  11   0   6      424.39      441.37     52.14 o
  12   0   6     2383.82     2290.78    102.04 o
  13   0   6     1103.03     1124.58     75.66 o
  14   0   6     3290.07     3385.12    153.20 o
  15   0   6     1879.45     1767.34    115.31 o
  16   0   6     3358.08     3477.21    160.45 o
  17   0   6       64.11       95.81     43.25 o
  18   0   6    14245.55    14253.69    327.19 o
  19   0   6      344.75      375.75     70.89 o
  20   0   6    17224.90    16886.03    366.45 o
  21   0   6       83.25       99.71     49.71 o
  22   0   6    10235.04    10519.30    299.57 o
  23   0   6      248.34      250.46     66.42 o
  24   0   6     9263.60     8959.80    285.90 o
  25   0   6      298.74      315.62     76.18 o
  26   0   6     5728.66     5863.92    240.55 o
  27   0   6      204.50      252.14     56.07 o
  28   0   6     1363.52     1503.79    106.44 o
  29   0   6       85.45       48.01     43.42 o
  30   0   6        0.80      -22.16     35.88 o
  31   0   6        0.30      -16.19     36.76 o
  32   0   6     1462.32     1360.71    113.81 o
   1   1   6      189.67      190.92     18.63 o
   2   1   6        3.31       -7.43     10.18 o
   3   1   6     1524.96     1356.57     90.43 o
   4   1   6      177.87      155.67     19.00 o
   5   1   6     4651.76     4595.28     76.46 o
   6   1   6      678.35      688.43     33.41 o
   7   1   6     4333.97     4286.58     81.24 o
   8   1   6       28.08       39.61     17.67 o
   9   1   6     8593.00     5672.47   2047.81 o
  10   1   6      122.51       81.70     34.99 o
  11   1   6     6794.42     6521.40    141.89 o
  12   1   6      144.19      155.82     33.29 o
  13   1   6     6767.63     6752.40    189.44 o
  14   1   6      181.88      132.14     32.79 o
  15   1   6     3688.71     3725.12    115.19 o
  16   1   6      670.09      587.52     54.25 o
  17   1   6      528.91      575.13     54.61 o
  18   1   6      191.99      148.28     42.62 o
  19   1   6       36.42       12.43     27.13 o
  20   1   6       61.30       27.78     39.37 o
  21   1   6      144.52      152.92     42.71 o
  22   1   6        0.18      -11.29     24.40 o
  23   1   6     1108.18     1129.82     79.76 o
  24   1   6      211.95      239.23     41.34 o
  25   1   6     1179.42     1229.00     73.36 o
  26   1   6        0.39       44.39     35.29 o
  27   1   6     1423.47     1401.68     91.19 o
  28   1   6        5.56       37.15     34.49 o
  29   1   6     1613.53     1671.33     89.73 o
  30   1   6      468.73      503.53     60.19 o
  31   1   6      809.64      803.30     71.57 o
  32   1   6       10.10       -5.60     31.91 o
   0   2   6     2447.43     2672.04     96.80 o
   1   2   6      113.03       63.83     19.14 o
   2   2   6     1696.59     1646.75     55.56 o
   3   2   6      196.87      195.72     24.85 o
   4   2   6     2075.05     2103.02     69.05 o
   5   2   6        8.04       14.32     17.02 o
   6   2   6      653.02      642.76     50.50 o
   7   2   6       63.17       62.18     24.86 o
   8   2   6      313.91      317.75     40.09 o
   9   2   6      162.88      141.67     31.08 o
  10   2   6       43.65       39.09     27.73 o
  11   2   6        0.01      -12.15     22.14 o
  12   2   6      106.97      105.96     35.50 o
  13   2   6       39.03       36.93     28.27 o
  14   2   6       77.95      107.31     36.23 o
  15   2   6       53.95       29.97     28.31 o
  16   2   6     1167.12     1201.40     82.56 o
  17   2   6      247.52      207.02     47.34 o
  18   2   6     1789.10     1767.79    100.51 o
  19   2   6      231.82      187.63     47.02 o
  20   2   6     2552.05     2481.96    121.47 o
  21   2   6      102.01      120.74     51.17 o
  22   2   6     1334.99     1476.58     98.70 o
  23   2   6       32.33        6.04     33.23 o
  24   2   6      390.96      526.14     71.26 o
  25   2   6        7.25      -24.71     37.55 o
  26   2   6      607.84      589.15     94.21 o
  27   2   6      112.44       91.98     56.02 o
  28   2   6       35.57       18.59     43.47 o
  29   2   6       34.06       60.98     41.41 o
  30   2   6       13.16       29.30     41.13 o
  31   2   6        3.26        2.34     33.70 o
   1   3   6      133.54      136.05     29.78 o
   2   3   6      111.36      103.93     27.12 o
   3   3   6     4783.50     4923.84    119.56 o
   4   3   6      104.41      114.81     30.23 o
   5   3   6    13724.67    13316.42    204.26 o
   6   3   6       97.89       97.44     30.04 o
   7   3   6    18859.98    18432.31    243.71 o
   8   3   6       86.42      119.62     33.15 o
   9   3   6    12560.51    12542.94    205.26 o
  10   3   6      999.00     1082.62     67.38 o
  11   3   6    14288.84    13905.38    253.72 o
  12   3   6      605.44      619.58     64.56 o
  13   3   6    12805.20    12648.09    247.64 o
  14   3   6       20.16       56.38     32.46 o
  15   3   6     3808.66     3799.63    141.49 o
  16   3   6      411.00      391.61     57.46 o
  17   3   6     3255.11     2968.32    128.64 o
  18   3   6        0.51      -15.26     25.90 o
  19   3   6       99.57      114.02     41.11 o
  20   3   6        7.88       -7.89     27.35 o
  21   3   6       17.02       12.54     30.43 o
  22   3   6        0.49      -26.05     26.05 o
  23   3   6      811.39      809.44     83.12 o
  24   3   6      179.72      130.74     47.01 o
  25   3   6     4380.58     4351.96    171.05 o
  26   3   6      103.29      113.81     48.65 o
  27   3   6     3071.37     3260.63    153.91 o
  28   3   6      318.41      372.53     72.09 o
  29   3   6     5536.54     5714.27    205.90 o
  30   3   6      336.30      255.26     78.11 o
   0   4   6     9044.34     9073.12    237.84 o
   1   4   6       79.41      125.34     30.94 o
   2   4   6     5670.13     5752.97    135.18 o
   3   4   6       72.16       71.86     27.05 o
   4   4   6     5012.23     4765.70    194.50 o
   5   4   6     1902.21     1817.57     95.59 o
   6   4   6     4284.04     4251.99    122.73 o
   7   4   6       41.29       58.58     27.44 o
   8   4   6     2637.63     2715.44    101.22 o
   9   4   6      226.91      239.20     41.02 o
  10   4   6      618.94      489.13     52.10 o
  11   4   6       18.10       38.25     29.86 o
  12   4   6     1188.43      929.13     77.37 o
  13   4   6      270.87      224.78     47.47 o
  14   4   6     2951.06     2892.17    126.61 o
  15   4   6       23.72       41.20     32.81 o
  16   4   6     3523.40     3406.45    140.10 o
  17   4   6      270.57      230.37     51.31 o
  18   4   6     5780.42     5647.93    181.60 o
  19   4   6      322.06      369.16     61.20 o
  20   4   6     6415.88     6357.87    196.78 o
  21   4   6        5.13        7.37     31.05 o
  22   4   6     3778.39     3614.25    167.00 o
  23   4   6        4.26       32.28     37.38 o
  24   4   6     2121.54     2163.16    109.32 o
  25   4   6        3.52       17.69     38.03 o
  26   4   6     1892.77     1853.18    121.40 o
  27   4   6       93.34      100.39     49.68 o
  28   4   6      595.33      597.89     84.76 o
  29   4   6        1.80      -37.91     37.91 o
   1   5   6       18.19       12.80     23.75 o
   2   5   6        4.78       -8.35     22.48 o
   3   5   6        1.51        0.89     21.95 o
   4   5   6        0.12      -19.04     19.04 o
   5   5   6        2.25       -3.75     24.32 o
   6   5   6       36.29       42.95     30.35 o
   7   5   6      369.33      401.76     58.25 o
   8   5   6       23.20       18.96     24.67 o
   9   5   6        2.69       -2.24     22.75 o
  10   5   6       31.13       23.62     25.37 o
  11   5   6      133.92      177.61     44.52 o
  12   5   6        4.04        1.17     27.56 o
  13   5   6      205.39      248.26     52.16 o
  14   5   6        4.30        6.66     27.69 o
  15   5   6       12.77      -12.41     26.60 o
  16   5   6       16.37      -20.86     27.46 o
  17   5   6      404.62      372.63     87.19 o
  18   5   6        1.18       -3.14     30.84 o
  19   5   6       41.49       44.84     35.77 o
  20   5   6       50.51       65.21     39.60 o
  21   5   6        1.27       42.85     36.82 o
  22   5   6       22.73       45.04     39.29 o
  23   5   6        1.88        1.66     35.54 o
  24   5   6        3.86       -1.24     33.87 o
  25   5   6      171.33      137.96     52.90 o
  26   5   6        2.09        7.26     42.11 o
  27   5   6       41.25       40.35     46.23 o
  28   5   6       13.73       38.45     55.69 o
   0   6   6     7928.35     8123.63    271.87 o
   1   6   6       54.17       61.84     32.72 o
   2   6   6     4934.35     5235.76    208.28 o
   3   6   6      138.55      130.44     36.41 o
   4   6   6     4617.64     4597.13    135.10 o
   5   6   6      954.51      903.73     99.52 o
   6   6   6     2449.08     2448.99    119.59 o
   7   6   6        6.19       11.93     29.91 o
   8   6   6     2034.64     2031.83    112.15 o
   9   6   6      137.95      142.61     43.79 o
  10   6   6      374.70      288.07     46.78 o
  11   6   6       61.43       57.44     36.20 o
  12   6   6     1153.07     1057.36     87.01 o
  13   6   6      243.86      218.33     52.97 o
  14   6   6     1609.89     1666.51    105.91 o
  15   6   6      109.29      115.81     44.03 o
  16   6   6     3596.08     3747.46    155.25 o
  17   6   6      191.79      173.88     57.97 o
  18   6   6     3399.86     3535.73    154.41 o
  19   6   6      258.16      278.59     59.85 o
  20   6   6     5284.21     5309.57    190.40 o
  21   6   6        0.54        5.87     36.01 o
  22   6   6     3799.54     4018.18    214.32 o
  23   6   6        0.47       27.91     47.05 o
  24   6   6     1412.92     1379.14    139.34 o
  25   6   6        5.06       29.25     46.13 o
  26   6   6     2394.66     2434.55    176.88 o
   1   7   6       76.71       47.55     33.96 o
   2   7   6      201.31      193.00     44.65 o
   3   7   6     1135.26     1161.74     79.56 o
   4   7   6      759.45      717.86     66.77 o
   5   7   6     4556.29     4562.69    167.14 o
   6   7   6      222.95      264.82     57.13 o
   7   7   6     6273.25     6073.18    235.04 o
   8   7   6       43.15       98.98     43.02 o
   9   7   6     4626.40     4519.83    169.59 o
  10   7   6      600.00      447.81     67.86 o
  11   7   6     5745.69     5753.60    190.60 o
  12   7   6       22.63      121.40     45.30 o
  13   7   6     4814.79     4920.07    179.54 o
  14   7   6      355.56      341.88     64.15 o
  15   7   6     1406.62     1436.05    106.36 o
  16   7   6       21.40       -7.22     33.24 o
  17   7   6      622.45      605.88     78.18 o
  18   7   6        3.19      -20.73     31.34 o
  19   7   6       34.04       33.88     50.88 o
  20   7   6       44.30       36.66     50.57 o
  21   7   6       40.70       48.91     50.83 o
  22   7   6      105.95       63.15     53.57 o
  23   7   6      269.00      189.13    108.03 o
   0   8   6       34.64       -1.33     44.75 o
   1   8   6       26.33       -8.89     29.31 o
   2   8   6      683.18      661.34     68.06 o
   3   8   6       18.22        1.15     30.40 o
   4   8   6       12.16        7.48     29.80 o
   5   8   6       20.41       15.90     35.65 o
   6   8   6        0.84       -7.83     33.06 o
   7   8   6       11.56      -21.76     30.75 o
   8   8   6      249.81      172.01     52.73 o
   9   8   6        2.20       18.58     36.71 o
  10   8   6      161.20       80.47     44.66 o
  11   8   6       44.52       64.09     54.05 o
  12   8   6       49.81       26.25     39.35 o
  13   8   6       10.22       18.09     36.73 o
  14   8   6        2.88        4.25     80.20 o
  15   8   6       32.58       57.66     56.07 o
  16   8   6       89.11      115.89     59.94 o
  17   8   6       44.70       32.39     50.75 o
  18   8   6      105.79       51.80     56.50 o
  19   8   6        0.06       -2.03     50.86 o
  20   8   6      298.49      212.17    113.42 o
   1   9   6      113.33       87.97     40.40 o
   2   9   6      104.55       66.99     38.51 o
   3   9   6      453.81      551.48     72.78 o
   4   9   6        4.54       13.02     35.35 o
   5   9   6     1026.44      994.49     97.35 o
   6   9   6       20.64       19.53     37.81 o
   7   9   6      865.22      949.80     96.74 o
   8   9   6       32.48       19.06     42.03 o
   9   9   6     2214.98     2328.74    136.82 o
  10   9   6      129.35      111.82     63.36 o
  11   9   6     1691.32     1871.17    154.07 o
  12   9   6        6.43       84.64     60.47 o
  13   9   6     2133.64     2472.58    288.63 o
  14   9   6        6.93       56.15     70.47 o
  15   9   6      661.41      577.10    106.51 o
   0  10   6     3030.82     3471.85    327.08 o
   1  10   6      234.59      275.90     60.27 o
   2  10   6     2377.40     2588.80    128.37 o
   3  10   6      134.20      155.48     50.70 o
   4  10   6     1258.28     1229.66    110.69 o
   5  10   6       81.16       85.28     51.97 o
   6  10   6      618.80      753.07     95.35 o
   1   1   7      151.88      128.29     20.76 o
   2   1   7       64.12       78.91     18.85 o
   3   1   7     2223.09     2292.01     60.42 o
   4   1   7      448.24      337.85     48.32 o
   5   1   7     2835.49     2921.69     74.35 o
   6   1   7     5328.12     5454.31    100.95 o
   7   1   7     3665.38     3847.63     86.60 o
   8   1   7     1826.65     1962.45     69.22 o
   9   1   7     7301.61     7399.05    161.38 o
  10   1   7     4475.02     4625.15    131.26 o
  11   1   7     4965.86     5098.93    138.75 o
  12   1   7     4748.92     4780.48    136.14 o
  13   1   7     6118.37     6075.60    154.92 o
  14   1   7     1983.25     2172.85     96.70 o
  15   1   7     1638.22     1664.01     87.12 o
  16   1   7     1026.10     1105.73     96.88 o
  17   1   7        4.72        1.90     28.56 o
  18   1   7        7.73       -0.78     30.28 o
  19   1   7      554.97      550.10     71.29 o
  20   1   7        0.18       -7.10     29.78 o
  21   1   7      156.47      168.97     50.53 o
  22   1   7      304.73      307.24     64.05 o
  23   1   7      273.46      225.37     56.18 o
  24   1   7      452.32      473.35     74.09 o
  25   1   7      789.58      789.80     89.32 o
  26   1   7      584.52      644.78     83.56 o
  27   1   7     2215.06     2275.37    136.62 o
  28   1   7     1136.03     1134.53    108.48 o
   0   2   7     2867.16     2896.68    187.93 o
   1   2   7     5779.55     5888.30    125.19 o
   2   2   7     8391.50     8196.35    147.40 o
   3   2   7     2881.14     2919.53     90.17 o
   4   2   7     3857.30     3889.81    116.36 o
   5   2   7     2795.35     2745.01    100.08 o
   6   2   7     1590.29     1622.11     79.90 o
   7   2   7      837.54      887.91     88.07 o
   8   2   7     3077.58     3032.45    107.23 o
   9   2   7       37.87       27.58     26.30 o
  10   2   7       90.85       56.74     33.44 o
  11   2   7        2.85      -10.92     27.57 o
  12   2   7      327.01      374.76     57.77 o
  13   2   7     2393.08     2465.29    119.61 o
  14   2   7      334.12      464.98     67.84 o
  15   2   7      558.03      614.42     69.56 o
  16   2   7     3142.66     3129.85    170.90 o
  17   2   7     1185.20     1204.50     93.33 o
  18   2   7     3811.66     3980.46    157.73 o
  19   2   7     5540.75     5391.89    185.24 o
  20   2   7     4455.60     4425.87    209.88 o
  21   2   7     1524.16     1675.97    136.76 o
  22   2   7     4703.20     4752.16    222.33 o
  23   2   7     2196.58     2113.33    156.13 o
  24   2   7     1953.74     2066.54    155.16 o
  25   2   7     1035.05      930.16     94.89 o
  26   2   7     1576.20     1677.93    119.15 o
  27   2   7      626.34      679.87     88.77 o
   1   3   7      223.59      236.45     40.79 o
   2   3   7        0.15       -1.09     22.33 o
   3   3   7       65.09       69.67     28.97 o
   4   3   7      745.78      656.54     56.24 o
   5   3   7      393.61      381.50     60.21 o
   6   3   7       19.54        5.14     22.63 o
   7   3   7     1157.68     1284.33     74.89 o
   8   3   7      253.11      216.37     43.11 o
   9   3   7       30.08       35.03     26.36 o
  10   3   7      235.63      249.64     43.64 o
  11   3   7      359.90      332.84     55.51 o
  12   3   7      163.45      124.54     50.07 o
  13   3   7      401.78      324.36     57.23 o
  14   3   7      577.03      525.24     67.15 o
  15   3   7      143.61       97.01     42.32 o
  16   3   7       11.76       -6.94     28.90 o
  17   3   7      219.02      224.10     52.84 o
  18   3   7       39.40       59.28     40.30 o
  19   3   7       28.96       43.35     38.57 o
  20   3   7       13.57       19.13     34.42 o
  21   3   7        1.94      -28.80     28.80 o
  22   3   7       84.14       33.28     50.22 o
  23   3   7        2.88        5.15     47.50 o
  24   3   7       91.18       79.07     68.83 o
  25   3   7      120.92      127.77     63.91 o
  26   3   7      247.59      174.96     69.02 o
  27   3   7      175.41       99.09     62.04 o
   0   4   7     2828.34     2914.75    149.23 o
   1   4   7      892.46      999.72     80.67 o
   2   4   7     2372.60     2471.40    116.08 o
   3   4   7     2278.92     2330.63     98.81 o
   4   4   7      672.22      749.79     62.71 o
   5   4   7       97.45       92.00     33.82 o
   6   4   7      643.31      609.14     59.03 o
   7   4   7     1469.37     1559.70     84.41 o
   8   4   7      841.04      784.43     66.18 o
   9   4   7      191.34      197.75     41.78 o
  10   4   7      156.92       91.02     33.37 o
  11   4   7        3.02       -5.24     28.04 o
  12   4   7      100.02      107.72     41.51 o
  13   4   7      271.56      283.03     56.27 o
  14   4   7      714.31      705.81     77.50 o
  15   4   7     1345.17     1231.02     96.28 o
  16   4   7      849.36      944.50     87.68 o
  17   4   7      596.88      613.31     75.72 o
  18   4   7     1592.21     1687.64    111.53 o
  19   4   7     1750.87     1774.21    115.14 o
  20   4   7     1001.74     1007.32    117.10 o
  21   4   7      967.99      884.21    113.53 o
  22   4   7     1479.28     1385.14    136.85 o
  23   4   7      313.19      369.49     87.99 o
  24   4   7     1518.53     1469.25    170.72 o
  25   4   7      278.15      240.32     63.12 o
   1   5   7      213.85      246.75     51.99 o
   2   5   7      435.83      420.30     61.71 o
   3   5   7      404.41      458.85     64.90 o
   4   5   7     1910.82     1872.11    108.01 o
   5   5   7     4033.54     4030.21    152.56 o
   6   5   7     5836.27     5155.49    150.96 o
   7   5   7     8718.43     8197.69    189.93 o
   8   5   7     2032.49     2021.17     99.88 o
   9   5   7     3862.04     3879.92    134.46 o
  10   5   7     1689.61     1876.29     96.63 o
  11   5   7     2588.66     2823.20    135.39 o
  12   5   7     2335.23     2306.46    125.25 o
  13   5   7     2284.72     2473.35    130.41 o
  14   5   7      923.20      941.88     88.56 o
  15   5   7     2366.69     2421.91    130.28 o
  16   5   7      631.04      598.99     77.31 o
  17   5   7      862.09      942.61    128.87 o
  18   5   7      370.14      360.50     83.02 o
  19   5   7       69.03       53.32     62.99 o
  20   5   7       80.28        4.27     47.16 o
  21   5   7      153.05      148.98     68.08 o
  22   5   7       48.40       66.12     51.83 o
  23   5   7      580.92      543.60    102.44 o
   0   6   7     1268.62     1387.65    121.16 o
   1   6   7      494.08      462.04     66.80 o
   2   6   7      659.98      675.59     76.66 o
   3   6   7      359.96      371.59     61.88 o
   4   6   7      335.51      316.10     60.60 o
   5   6   7      187.34      166.64     50.52 o
   6   6   7      186.93      226.80     55.76 o
   7   6   7      198.00      160.45     43.09 o
   8   6   7      216.18      160.90     42.70 o
   9   6   7      392.12      299.49     52.50 o
  10   6   7      174.41      129.91     39.97 o
  11   6   7       36.71       24.92     35.66 o
  12   6   7       44.09       37.00     39.07 o
  13   6   7       80.83       74.18     41.28 o
  14   6   7      192.76      176.08     63.70 o
  15   6   7      201.03      230.66     70.58 o
  16   6   7      367.54      399.55     87.25 o
  17   6   7      664.61      647.06    103.21 o
  18   6   7      712.31      847.21    114.08 o
  19   6   7      459.34      341.24     83.84 o
  20   6   7      419.67      357.08     88.88 o
  21   6   7      693.43      733.76    161.30 o
   1   7   7      164.39      156.13     50.03 o
   2   7   7       30.71        9.48     36.59 o
   3   7   7       75.34      126.58     48.56 o
   4   7   7       96.69       64.71     44.20 o
   5   7   7      439.90      466.12     72.60 o
   6   7   7      444.01      396.47     69.87 o
   7   7   7      657.85      682.84     83.35 o
   8   7   7       17.42       -7.62     32.89 o
   9   7   7      150.24      139.70     50.95 o
  10   7   7      445.86      556.06     77.58 o
  11   7   7      426.97      475.58     92.30 o
  12   7   7      383.98      498.25     95.53 o
  13   7   7      354.02      305.96     82.06 o
  14   7   7      268.71      272.25     77.31 o
  15   7   7      426.08      484.63     95.20 o
  16   7   7      153.71       82.93     61.35 o
  17   7   7       30.73       26.92     54.49 o
  18   7   7        0.62      -39.50     70.62 o
   0   8   7     1173.24     1233.67    130.01 o
   1   8   7     1666.15     1689.24    117.30 o
   2   8   7     1655.18     1955.82    125.42 o
   3   8   7     1507.40     1501.57    114.07 o
   4   8   7     1361.89     1490.80    115.79 o
   5   8   7      278.69      284.54     65.67 o
   6   8   7      857.62      944.38     98.15 o
   7   8   7      230.43      211.38     60.36 o
   8   8   7      298.69      244.24     63.42 o
   9   8   7       17.25       -4.77     38.81 o
  10   8   7        5.98        4.34     46.30 o
  11   8   7      108.40      170.89     69.82 o
  12   8   7      103.22      101.11     65.21 o
  13   8   7      201.51      222.04    112.22 o
   1   9   7      152.20       58.05     95.46 o
   2   9   7       33.46       25.74     86.78 o
   3   9   7      298.56      329.77    133.17 o
   4   9   7      139.31       89.48    102.64 o
   0   0   8       22.48       25.14     56.86 o
   1   0   8     5529.89     5879.88    206.83 o
   2   0   8      945.61      925.11     91.48 o
   3   0   8     9005.41     8998.35    260.65 o
   4   0   8      533.41      676.60    120.00 o
   5   0   8     2485.86     2636.24    144.23 o
   6   0   8      632.13      632.99    106.23 o
   7   0   8     1510.50     1520.97    115.44 o
   8   0   8      338.42      356.19     67.29 o
   9   0   8      483.33      448.69     95.91 o
  10   0   8       12.01       -5.47     34.48 o
  11   0   8     1196.10     1110.68    107.71 o
  12   0   8      303.02      225.93     88.28 o
  13   0   8       19.89       46.38     58.35 o
  14   0   8      193.93      125.39     75.41 o
  15   0   8      857.07     1059.64    155.61 o
  16   0   8     1443.07     1496.85    176.56 o
  17   0   8     4860.44     4699.42    302.84 o
  18   0   8      644.29      844.78    149.03 o
  19   0   8     4316.73     4102.72    291.47 o
  20   0   8      309.44      539.25    131.37 o
  21   0   8     7600.24     7675.76    406.08 o
  22   0   8      478.47      663.74    145.14 o
  23   0   8     2632.81     2576.54    250.17 o
   1   1   8       26.10       20.24     20.40 o
   2   1   8      695.44      719.88     53.28 o
   3   1   8      227.66      158.75     33.14 o
   4   1   8      807.17      726.54     53.84 o
   5   1   8      291.80      314.38     33.95 o
   6   1   8     2119.57     2266.20     86.36 o
   7   1   8      256.71      328.76     42.41 o
   8   1   8     2203.71     2351.03    100.66 o
   9   1   8      764.66      723.60     63.18 o
  10   1   8     1488.91     1528.14     92.13 o
  11   1   8       63.66      102.17     36.48 o
  12   1   8     3581.64     3660.25    129.56 o
  13   1   8        8.36       21.24     29.83 o
  14   1   8     1288.78     1209.16     83.81 o
  15   1   8      220.23      176.03     44.17 o
  16   1   8      180.62      214.30     54.73 o
  17   1   8       42.61        7.59     36.08 o
  18   1   8      139.06      182.26     53.21 o
  19   1   8       89.79       69.02     45.80 o
  20   1   8       49.02       66.71     43.07 o
  21   1   8        3.28        3.44     39.75 o
  22   1   8       20.82       47.19     43.57 o
  23   1   8       32.10       24.87     41.68 o
   0   2   8       47.25       62.17     41.90 o
   1   2   8     1284.09     1241.23     76.64 o
   2   2   8      109.59      107.32     33.84 o
   3   2   8      427.65      455.41     52.29 o
   4   2   8      229.89      227.08     42.20 o
   5   2   8      409.06      400.86     45.31 o
   6   2   8      126.25      108.49     31.19 o
   7   2   8        2.18      -12.36     21.94 o
   8   2   8      101.23       45.63     26.20 o
   9   2   8       71.94       60.40     36.16 o
  10   2   8       84.11       98.37     41.06 o
  11   2   8        0.47       -6.03     30.89 o
  12   2   8        1.46      -12.22     31.51 o
  13   2   8       54.22       49.09     36.91 o
  14   2   8       26.92        8.45     34.59 o
  15   2   8       41.40       74.02     34.39 o
  16   2   8        0.20        2.12     34.10 o
  17   2   8      636.77      663.78     80.52 o
  18   2   8      171.83      151.28     51.35 o
  19   2   8      494.41      529.46     90.16 o
  20   2   8        3.46      -14.78     34.87 o
  21   2   8      528.84      577.74     81.51 o
  22   2   8       79.52       81.81     49.39 o
  23   2   8      563.53      536.75     84.15 o
   1   3   8      178.42       98.67     34.13 o
   2   3   8      253.59      297.78     48.16 o
   3   3   8      185.50      190.93     42.18 o
   4   3   8     3161.61     3262.18    107.16 o
   5   3   8       97.08       74.92     35.29 o
   6   3   8     4683.73     4764.65    164.48 o
   7   3   8      219.38      232.57     47.02 o
   8   3   8     7684.30     7784.32    186.85 o
   9   3   8     1408.25     1521.31     90.47 o
  10   3   8     4031.05     4297.62    165.34 o
  11   3   8      904.36      990.07     89.83 o
  12   3   8     3816.91     3995.82    162.02 o
  13   3   8      258.63      325.16     65.07 o
  14   3   8     3688.31     3958.88    201.92 o
  15   3   8      812.21      852.78    109.05 o
  16   3   8      691.99      694.15    103.88 o
  17   3   8       26.88       15.40     46.01 o
  18   3   8      529.06      460.06     90.54 o
  19   3   8       10.62       -1.75     46.41 o
  20   3   8        1.29       -9.05     50.13 o
  21   3   8       37.77       13.95     49.38 o
   0   4   8      240.52      294.90     72.00 o
   1   4   8     2274.02     2365.36    107.96 o
   2   4   8      672.19      598.50     84.22 o
   3   4   8     2355.10     2246.20    123.29 o
   4   4   8      122.89      163.68     41.88 o
   5   4   8      627.97      701.34     67.60 o
   6   4   8       81.53      109.17     38.62 o
   7   4   8     1453.24     1301.06     86.37 o
   8   4   8       83.59       78.48     36.04 o
   9   4   8      995.05      973.52     77.86 o
  10   4   8       42.20       66.97     39.93 o
  11   4   8       72.72       98.33     52.79 o
  12   4   8       48.67       11.57     43.82 o
  13   4   8      515.25      558.01     92.28 o
  14   4   8      131.61       94.65     57.81 o
  15   4   8     1465.20     1443.78    138.28 o
  16   4   8      226.19      205.13     69.98 o
  17   4   8     1726.58     1687.76    146.95 o
  18   4   8        4.92       21.35     47.37 o
  19   4   8     1610.49     1795.48    152.25 o
  20   4   8      196.73      215.96     76.52 o
   1   5   8       35.93        8.45     39.85 o
   2   5   8       39.80       57.42     40.31 o
   3   5   8        2.29      -28.45     28.45 o
   4   5   8      297.46      316.75     53.91 o
   5   5   8        4.87      -13.42     28.65 o
   6   5   8       46.32       30.76     38.01 o
   7   5   8       21.93       42.16     38.24 o
   8   5   8       90.38       89.56     46.90 o
   9   5   8        1.32        5.75     35.24 o
  10   5   8       39.09        7.96     37.48 o
  11   5   8        1.72       -0.03     42.50 o
  12   5   8        9.71       14.18     47.71 o
  13   5   8        2.90        6.77     50.01 o
  14   5   8      223.64      236.69     73.71 o
  15   5   8       14.28       26.80     47.24 o
  16   5   8        0.87      -20.11     42.46 o
  17   5   8        0.92      -20.59     44.64 o
   0   6   8      222.43      275.01    111.02 o
   1   6   8     2040.38     2150.82    158.88 o
   2   6   8      380.22      287.02     95.01 o
   3   6   8     1622.13     1911.95    151.42 o
   4   6   8       63.89       86.58     46.83 o
   5   6   8      935.85      994.50     97.61 o
   6   6   8      193.31      243.43     61.92 o
   7   6   8      935.10      882.19     92.37 o
   8   6   8       51.69       89.55     48.60 o
   9   6   8      666.30      527.74     79.42 o
  10   6   8        0.44        5.72     48.46 o
  11   6   8       78.34       39.26     73.02 o
  12   6   8       34.81       19.27     49.62 o
  13   6   8      480.95      432.96     94.84 o
  14   6   8      196.94      239.70    110.72 o
   1   7   8      224.31      182.80     71.51 o
   2   7   8      187.85      118.71     64.73 o
   3   7   8      116.84       34.07     61.35 o
   4   7   8      790.36      907.38     97.80 o
   5   7   8       19.99       35.67     46.21 o
   6   7   8     1978.85     1828.71    127.55 o
   7   7   8      178.43      210.86     61.80 o
   8   7   8     2374.17     2088.47    234.31 o
   9   7   8      260.52      341.74    125.68 o
   1   1   9        1.44       -3.15     39.01 o
   2   1   9      351.58      374.65     81.10 o
   3   1   9        0.58      -18.25     55.06 o
   4   1   9     2240.98     2241.98    213.37 o
   5   1   9      166.97       56.86     73.32 o
   6   1   9      514.77      446.78    119.70 o
   7   1   9      225.78      240.00    102.64 o
   9   1   9      105.45      138.34     58.31 o
  10   1   9     4268.47     4482.24    207.15 o
  11   1   9      185.03      182.09     64.58 o
  12   1   9     1936.01     1946.76    146.34 o
  13   1   9      296.03      294.54     86.18 o
  14   1   9     1684.36     1620.12    138.92 o
  15   1   9       23.13       12.31     51.11 o
  16   1   9      263.01      292.35     79.77 o
   0   2   9       25.74       68.71     48.18 o
   1   2   9     3145.44     3325.59    127.88 o
   2   2   9      396.84      443.70     56.44 o
   3   2   9     1907.67     2105.72    109.75 o
   4   2   9       48.11       50.80     34.04 o
   5   2   9     2476.56     2654.17    166.09 o
   6   2   9        0.40        6.13     44.01 o
   7   2   9      690.76      758.20    103.29 o
   8   2   9      328.32      395.01    118.50 o
   9   2   9      258.89      245.89     73.46 o
  10   2   9       33.71       -4.41     36.98 o
  11   2   9       17.14        4.47     37.79 o
  12   2   9       30.63       40.62     42.04 o
  13   2   9      254.62      330.13     67.61 o
  14   2   9        0.57       11.84     40.45 o
  15   2   9     1714.74     1849.63    123.47 o
   1   3   9      224.38      144.12     49.74 o
   2   3   9        0.63       -0.35     35.84 o
   3   3   9        2.22       16.14     36.99 o
   4   3   9      377.38      433.21     69.33 o
   5   3   9       11.29        1.10     36.04 o
   6   3   9      530.41      482.28     71.94 o
   7   3   9      164.20      190.13     69.89 o
   8   3   9      380.36      369.57     85.13 o
   9   3   9      152.98      140.46     72.57 o
  10   3   9      204.63      216.24     71.77 o
  11   3   9      101.90      165.07     70.89 o
  12   3   9       60.83       89.74     57.56 o
  13   3   9       24.34       -1.70     38.49 o
   0   4   9        2.19       35.31     62.84 o
   1   4   9     1207.71     1311.58    132.84 o
   2   4   9      209.31      251.53     75.29 o
   3   4   9     1036.26     1167.74    127.60 o
   4   4   9        2.06      -24.28     40.18 o
   5   4   9     1031.11     1120.57    126.73 o
   6   4   9        6.42       22.17     51.27 o
   7   4   9      120.83      193.57     73.03 o
   8   4   9      238.81      260.99     78.22 o
   9   4   9       29.56       24.47     51.53 o
  10   4   9        0.73       22.11     49.78 o
  11   4   9      122.75      120.99     66.52 o
   1   5   9        0.72      -30.63     44.67 o
   2   5   9      683.27      737.46    112.87 o
   3   5   9       10.10       28.78     54.26 o
   4   5   9      852.46      889.09    121.43 o
   5   5   9      369.94      343.01     87.98 o
 
